# Supplementary material for: Uncoupling interferons and the interferon signature explains clinical and transcriptional subsets in SLE
Source: Cell Rep Med. 2024 May 13;5(5):101569. doi: 10.1016/j.xcrm.2024.101569 (PMC11148857; doi:10.1016/j.xcrm.2024.101569)
Supplement: Data S1. Differentially expressed transcripts between individual and combined IFN types in SLE, related to Figure 4 — Differentially expressed transcripts (DET) in SLE visits with single elevated IFN-I (A, n = 20), IFN-I + II + III (B, n = 48), single elevated IFN-II (C, n = 63), and IFN-II + III (D, n = 94) vs. normal IFN (n = 75). Differential expression analysis was done using a linear mixed-effects model to account for patients with repeated samples. DET were determined when the adjusted p value was <0.05. D. Enriched pathways associated with IFN groups. Enrichment was performed using the multi-gene-list meta-analysis feature from Metascape.org. The gene lists include the DET from A–D. [file mmc2.xlsx]

## Sheet: A) IFN_I_vs_normal
Gene	LogFC	t	P.value	P.value.adj
IFI27	2.40104	4.58202	6.66495e-06	1.9902e-05
SIGLEC1	1.77517	4.41864	1.37154e-05	4.08953e-05
IFI44L	1.77465	4.01979	7.30757e-05	0.000216842
USP18	1.6622	4.59781	6.20877e-06	1.8541e-05
ISG15	1.59911	4.63302	5.29787e-06	1.58261e-05
IGH@ /// IGHG1 /// IGHM /// IGHV4-31 /// LOC100290146	1.55249	4.29338	2.35137e-05	7.00507e-05
SPATS2L	1.53273	5.20632	3.49732e-07	1.04724e-06
FLJ42418	1.47657	3.50622	0.000521102	0.00152607
RSAD2	1.46726	3.69577	0.000258806	0.000762091
KLHDC7B	1.40834	5.82996	1.37288e-08	4.11671e-08
RTP4	1.35348	4.95603	1.1806e-06	3.53121e-06
LY6E	1.32122	4.55423	7.54365e-06	2.25214e-05
RRM2	1.26568	5.66846	3.24153e-08	9.71745e-08
OTOF	1.25323	6.44154	4.31899e-10	1.29535e-09
SERPING1	1.24651	4.52455	8.60568e-06	2.56801e-05
IGH@ /// IGHA1 /// IGHA2 /// LOC100126583	1.23978	3.33691	0.000949464	0.00276543
OAS3	1.23962	3.54787	0.000447961	0.00131316
CMPK2	1.23464	3.49299	0.000546589	0.00160029
IFIT1	1.1747	3.26012	0.00123655	0.00358722
EPSTI1	1.16176	3.64491	0.000313172	0.000920733
HERC6	1.15299	5.02656	8.39795e-07	2.51252e-06
HERC5	1.14187	3.81715	0.000162764	0.00048095
IFI44	1.133	3.36926	0.000848169	0.00247312
TRIM6	1.12193	3.74754	0.000212636	0.000626956
OAS1	1.10052	3.54853	0.000446864	0.00131003
IGK@ /// IGKC /// LOC100291464	1.08959	3.99577	8.04602e-05	0.000238613
TIMM10	1.08808	5.46104	9.55007e-08	2.8614e-07
LAMP3	1.07157	3.36217	0.000869428	0.00253445
IGK@ /// IGKC /// LOC652493 /// LOC652694	1.06999	4.05454	6.34449e-05	0.000188375
UTS2	1.05476	2.66227	0.00816338	0.0225066
OASL	1.05363	3.91782	0.000109766	0.000325115
MX1	1.02785	3.71173	0.000243625	0.000717671
CXCL10	1.01937	3.7191	0.000236861	0.000697882
LGALS3BP	1.01466	5.86735	1.08466e-08	3.25268e-08
OAS2	0.997847	3.90208	0.000116777	0.000345722
BATF2	0.994776	4.00011	7.90072e-05	0.000234365
LOC100293440	0.987301	3.76188	0.000201246	0.000593685
IGK@ /// IGKC /// IGKV3D-15	0.977226	4.25451	2.76589e-05	8.23671e-05
DDX60	0.974786	3.49793	0.000536843	0.00157196
MT2A	0.966813	5.12304	5.21148e-07	1.56001e-06
IGLC1 /// IGLL5 /// IGLV3-16 /// IGLV3-25	0.965431	3.94132	9.99006e-05	0.000296128
LOC652493	0.950981	4.20598	3.39148e-05	0.000100937
IGKV4-1	0.934436	4.8352	2.06495e-06	6.17428e-06
XAF1	0.910043	3.80642	0.000169547	0.00050073
LOC100287723	0.893851	4.04637	6.54627e-05	0.000194328
IFIT5	0.891986	4.29189	2.35804e-05	7.02403e-05
PDE9A	0.887676	5.18811	3.72565e-07	1.11546e-06
IGKV1D-13	0.88425	3.78891	0.000181311	0.000535122
CEP55	0.880916	4.77192	2.77286e-06	8.28929e-06
ETV7	0.872845	3.28273	0.0011442	0.00332336
BIRC5	0.870262	4.53503	8.12996e-06	2.42685e-05
TNFRSF17	0.857411	2.94089	0.00351684	0.00997214
IGJ	0.828952	2.36403	0.0186888	0.0490291
IGKC	0.822467	2.9623	0.00328755	0.00933905
LOC100290557	0.820954	3.88318	0.000125393	0.000371057
IGL@	0.816627	3.09847	0.00212179	0.00609244
CYAT1 /// IGLV1-44	0.811891	3.31915	0.00100938	0.0029371
IFIH1	0.797601	3.5857	0.000389491	0.00114354
IRF7	0.796963	3.93144	0.000103679	0.000307246
PARP12	0.790637	5.42471	1.12578e-07	3.37261e-07
IGLV1-44 /// LOC100290557	0.783472	3.91516	0.000110417	0.000327022
IGK@ /// IGKC /// IGKV3-20 /// LOC100291682	0.777301	3.24214	0.00131407	0.00380768
IGLV2-23	0.77173	3.60318	0.00036473	0.00107148
IFI6	0.767687	3.88321	0.000125332	0.000370903
MGC29506	0.766726	4.29956	2.26388e-05	6.74531e-05
EPR1	0.755826	4.30518	2.20742e-05	6.57798e-05
DHRS9	0.755765	3.69793	0.000256038	0.000754039
IFI35	0.745887	3.89597	0.00011917	0.000352783
IGLJ3	0.741585	3.7346	0.000222629	0.000656249
EPHB2	0.737654	5.54763	5.95314e-08	1.78428e-07
IGLV1-44	0.731795	3.17657	0.00163837	0.00472878
IGLV2-23 /// LOC100293440	0.730287	3.34163	0.000932484	0.00271668
SAMD4A	0.728878	3.01229	0.00280302	0.0080005
PLSCR1	0.727664	3.69603	0.000257804	0.000759191
GOLGA6L4 /// PML	0.725662	3.91146	0.000111952	0.000331546
CNP	0.723097	5.04057	7.67081e-07	2.29527e-06
TOP2A	0.718863	4.52999	8.25738e-06	2.46456e-05
IGHD /// LOC100290059 /// LOC100292999	0.717697	3.99482	8.00734e-05	0.000237481
PNPT1	0.716667	3.33667	0.000948281	0.00276216
MOV10	0.708545	4.53206	8.1817e-06	2.44214e-05
IGH@ /// IGHA1 /// IGHA2 /// IGHD /// IGHG1 /// IGHG2 /// IGHG3 /// IGHM /// IGHV4-31 /// LOC100126583 /// LOC100290320 /// LOC100291190	0.705334	4.04423	6.55199e-05	0.000194485
ZBP1	0.704443	3.66955	0.000284478	0.000836973
UBQLNL	0.695947	4.99967	9.34859e-07	2.79656e-06
LOC100293679	0.695741	3.98789	8.23337e-05	0.000244137
IGK@ /// IGKC /// LOC652493	0.693382	3.13457	0.00188227	0.00541815
LOC100130100 /// LOC100291464	0.691256	3.26441	0.00121649	0.00353037
DHX58	0.688391	4.84843	1.92092e-06	5.74401e-06
MT1G	0.683568	5.66832	3.15052e-08	9.44525e-08
FBXO6	0.680675	3.32891	0.000973819	0.00283545
LAP3	0.674863	3.30082	0.00107394	0.00312212
RNASE1	0.671218	4.10835	5.03271e-05	0.000149585
JUP	0.666909	4.38106	1.58912e-05	4.73766e-05
GBP1	0.666416	3.15486	0.00176013	0.00507307
IFIT3	0.663441	2.90843	0.00389138	0.0110002
CCRL2	0.660409	4.50378	9.27786e-06	2.76841e-05
MT1F	0.659099	5.02085	8.43986e-07	2.52489e-06
MT1P2	0.656008	5.40037	1.27552e-07	3.82069e-07
CCL8	0.653017	2.82472	0.00503362	0.0141007
HIST1H2BD	0.649654	3.93322	0.000102345	0.000303354
TNNT1	0.646574	2.97467	0.00315775	0.008983
RSPH9	0.646065	2.90021	0.00399014	0.0112737
SLC1A4	0.63172	5.1058	5.58111e-07	1.67055e-06
ZCCHC2	0.631596	3.19658	0.00153031	0.00442315
AGRN	0.622898	3.90355	0.000114967	0.000340385
IGH@ /// IGHA1 /// IGHA2 /// IGHD /// IGHG1 /// IGHG3 /// IGHG4 /// IGHM /// IGHV3-23 /// LOC100126583 /// LOC100290146 /// LOC652128	0.617234	3.80043	0.000172019	0.000507962
MUTED /// TXNDC5	0.608336	2.94861	0.00342864	0.00973063
C18orf49	0.607221	3.08661	0.00220181	0.00631495
CCL2	0.605864	3.58371	0.000390064	0.00114508
IGH@ /// IGHA1 /// IGHA2 /// IGHD /// IGHG1 /// IGHG3 /// IGHG4 /// IGHM /// IGHV4-31 /// LOC100126583 /// LOC652128	0.604317	4.43732	1.24357e-05	3.70944e-05
BST2	0.602583	4.91059	1.43177e-06	4.28189e-06
IGH@ /// IGHA1 /// IGHA2 /// IGHG1 /// IGHG2 /// IGHG3 /// IGHM /// IGHV4-31 /// LOC100126583 /// LOC100290036	0.594254	3.06519	0.0023596	0.00675801
IGHA1 /// IGHG1 /// IGHM /// LOC100290293	0.588019	3.56198	0.00042231	0.00123901
IGHA1 /// IGHD /// IGHG1 /// IGHG3 /// IGHM /// IGHV1-69 /// IGHV3-23 /// IGHV4-31 /// LOC100126583 /// LOC100290375	0.587402	3.62405	0.000335795	0.000986793
EIF2AK2	0.584096	3.58972	0.000381873	0.00112154
SCO2	0.581182	3.14131	0.00183891	0.00529571
FAM125A	0.575583	3.34037	0.000933948	0.00272077
IGK@ /// IGKC	0.573853	2.41604	0.0162617	0.043066
SP140	0.572912	4.04962	6.40055e-05	0.000190028
NUSAP1	0.570622	3.183	0.00159818	0.00461426
TTC21A	0.568251	3.5402	0.000457346	0.00134014
CENPF	0.566943	3.73126	0.0002243	0.00066109
RHBDF2	0.566835	3.92878	0.000104035	0.000308282
KIF11	0.566685	3.40786	0.000735965	0.00214915
MT1E	0.565275	4.24588	2.8352e-05	8.44255e-05
DTL	0.562024	4.12519	4.69508e-05	0.000139596
CD38	0.55974	4.62517	5.38475e-06	1.60845e-05
FMNL2	0.558382	3.04199	0.00254179	0.00726965
IGHG1 /// LOC100293559	0.557711	3.0277	0.00266354	0.00761156
ZWINT	0.554607	3.84208	0.000146336	0.000432804
IGHA1 /// IGHG1 /// IGHM /// IGHV3-23 /// IGHV4-31 /// LOC100290375	0.554145	3.28499	0.0011298	0.0032824
LGALS9	0.553333	3.86443	0.000134097	0.000396634
DLGAP5	0.549996	3.8112	0.000164997	0.000487485
IGH@ /// IGHA1 /// IGHA2 /// IGHG1 /// IGHG3 /// IGHM /// IGHV3-23 /// IGHV4-31 /// LOC100290375	0.548714	3.12359	0.00194625	0.00559875
HESX1	0.54751	3.75577	0.000204267	0.000602401
IGHA1 /// IGHD /// IGHG1 /// IGHG3 /// IGHM /// IGHV4-31 /// LOC100290320 /// LOC100291190	0.54682	3.31958	0.00100254	0.00291738
KIAA1958	0.544745	3.54972	0.000441709	0.001295
ELANE	0.540989	2.5509	0.0112144	0.0304224
CDCA7	0.540803	2.68058	0.00773071	0.021349
UBE2L6	0.539914	4.76293	2.86368e-06	8.56022e-06
GBP4	0.538542	2.89932	0.00399764	0.0112928
C2	0.538313	4.828	2.11429e-06	6.32137e-06
SAMD9L	0.533762	3.01595	0.00276554	0.00789653
NCRNA00183	0.533613	4.14222	4.37569e-05	0.000130143
DHCR24	0.525165	3.60723	0.000357438	0.00105019
PARP11	0.525145	3.91011	0.000112025	0.000331739
TMEM45A	0.518017	2.959	0.00331151	0.00940473
AKAP2 /// PALM2-AKAP2	0.515885	2.81277	0.00521186	0.0145863
TREX1	0.515331	3.57198	0.00040709	0.0011949
EAF2	0.508126	3.586	0.000386606	0.00113515
HIST1H2BB /// HIST1H2BC /// HIST1H2BD /// HIST1H2BE /// HIST1H2BG /// HIST1H2BH /// HIST1H2BI	0.507113	3.80767	0.000167273	0.000494103
CYAT1	0.506985	2.79002	0.00558112	0.0155839
FAM132B	0.504861	2.94306	0.00348431	0.0098824
MKI67	0.500482	4.19478	3.51524e-05	0.000104613
NTNG2	0.495543	3.37721	0.000819865	0.00239136
UHRF1	0.495309	3.5949	0.000374119	0.00109891
IGLL1 /// IGLL3 /// LOC91316	0.493141	3.17003	0.00166734	0.00481087
MAP2K6	0.492766	2.69585	0.00738749	0.0204476
HMMR	0.490782	4.06526	6.0051e-05	0.000178322
MYRIP	0.486618	4.23174	3.00955e-05	8.95877e-05
C9orf91	0.485212	2.92181	0.00372161	0.0105388
HIST1H4H	0.484043	2.51541	0.0123781	0.0334142
GZMB	0.483237	2.47455	0.0138612	0.0371238
HJURP	0.483236	4.23343	2.98822e-05	8.89585e-05
FAM83A	0.478235	2.99831	0.0029212	0.0083299
PPM1K	0.477673	3.3537	0.000890265	0.00259468
CHI3L2	0.475251	3.06344	0.0023684	0.0067815
HIST1H2BO	0.47034	2.44219	0.0151389	0.040313
TYMS	0.47004	2.65846	0.008236	0.0226957
CCNA1	0.467084	2.74425	0.00640156	0.0178096
ZFYVE26	0.460586	3.47579	0.000577543	0.00168982
KLHDC8B	0.460163	2.57136	0.0105753	0.0287875
IFIT2	0.45953	3.14621	0.00180483	0.00519991
TMEM123	0.458687	3.40182	0.000751783	0.00219463
GBP3	0.458192	2.5584	0.010971	0.0298018
IGLV3-19	0.456851	3.41142	0.000726664	0.00212227
PARP14	0.456467	3.99558	7.96537e-05	0.000236268
CDKN3	0.456379	3.30868	0.00104099	0.0030277
ISG20	0.451907	3.466	0.000598203	0.00174959
TRIM14	0.451676	3.57665	0.000400167	0.00117466
IGKV3-20	0.451311	3.14591	0.00180663	0.00520476
MT1H /// MT1P2	0.450671	4.42437	1.31603e-05	3.92481e-05
MYL4	0.450019	2.36791	0.0184847	0.0485389
CYSLTR1	0.449002	3.00985	0.00281541	0.00803435
CACNA1A	0.446967	3.13092	0.00189856	0.00546331
CEACAM1	0.446839	2.5659	0.0107405	0.0292089
BLVRA	0.446459	3.09271	0.00215283	0.00617958
APOL6	0.446452	3.8002	0.000172175	0.00050839
GRAMD1B	0.444738	4.11572	4.88236e-05	0.000145136
GALM	0.442831	2.8754	0.00429764	0.0121091
FANCI	0.442146	3.80831	0.000166859	0.000492921
TMEM140	0.440137	3.27235	0.00117957	0.00342501
MT1X	0.438757	3.16211	0.00171188	0.00493684
MOXD1	0.43507	2.83254	0.00490217	0.0137487
MCM4	0.433489	3.82287	0.000157695	0.000466217
TDRD7	0.433034	3.20392	0.00148816	0.00430435
CKS2	0.431373	2.9768	0.00312834	0.00890264
NDC80	0.431002	2.98994	0.00300025	0.00854935
LOC100287627	0.429962	2.70115	0.0072681	0.020132
NAGK	0.424892	4.08094	5.63241e-05	0.000167321
ZNF684	0.42465	2.53802	0.0116097	0.0314303
GLDC	0.423127	3.55306	0.000436344	0.00127943
C16orf75	0.422007	3.06832	0.00233117	0.00667787
CENPW	0.420207	3.11226	0.00201903	0.00580405
FAM72A /// FAM72B /// FAM72C	0.419842	2.85801	0.00453418	0.01275
EZH2	0.419315	2.94288	0.00348232	0.00987799
SCD	0.41918	2.70246	0.00723937	0.0200561
TRIM69	0.419023	3.37833	0.000816668	0.0023825
SRGAP2	0.417771	3.03763	0.00257482	0.00736176
TRIM5	0.412115	2.40694	0.0166445	0.0440123
REC8	0.411805	2.69165	0.00747279	0.0206735
CDC25A	0.411369	3.64424	0.00031145	0.000915731
FTSJD2	0.411269	3.31421	0.00102129	0.00297098
DDI2 /// RSC1A1	0.410058	2.50415	0.0127591	0.0343704
TPX2	0.40999	3.18866	0.00156648	0.00452479
RBCK1	0.409933	3.27277	0.00117788	0.00342031
EGR1	0.408695	2.53191	0.011809	0.0319451
WBP4	0.40706	3.17316	0.0016499	0.00476146
NCAPG	0.405406	3.08862	0.00218186	0.00625972
COMMD4	0.40425	2.8267	0.0049902	0.0139851
C3AR1	0.403234	2.63777	0.00874104	0.0240315
BCL7A	0.403076	2.81955	0.00510013	0.0142816
CHD7	0.402923	2.8443	0.00472905	0.0132756
PIWIL4	0.402851	2.93191	0.00360437	0.0102139
AURKA	0.401808	2.52199	0.0121399	0.0328026
NT5C3	0.401452	2.8757	0.00429372	0.0120995
SAMD9	0.401352	2.99528	0.00294963	0.00840775
IGLV6-57	0.400627	3.42416	0.00069456	0.0020289
FAM70A	0.397139	3.4274	0.000686611	0.00200594
HIST1H2BE	0.394135	3.66564	0.000287472	0.000845728
CDCA5	0.393373	3.16253	0.00170948	0.00493026
CD2AP	0.392971	2.86355	0.00445754	0.0125423
PARP9	0.3922	3.11492	0.0020015	0.00575511
CDK1	0.389789	2.94592	0.00344911	0.00978749
SMTNL1	0.386763	3.08031	0.00224183	0.00642768
CTSL1	0.38606	3.11873	0.00197653	0.00568403
NDUFA9	0.385867	2.63365	0.00884561	0.0243085
SRGAP2P1	0.385247	2.57094	0.0105807	0.0288006
TMEM229B	0.383745	2.94157	0.00349665	0.00991613
PML	0.383726	2.96719	0.00322505	0.00916728
CUL1	0.38312	3.03224	0.00261997	0.00748942
IL15RA	0.382627	3.37731	0.000819584	0.0023907
IGH@ /// IGHA1 /// IGHA2 /// IGHG1 /// IGHG3 /// IGHM /// IGHV4-31	0.381324	2.91843	0.00375979	0.0106396
BLZF1	0.380309	2.67867	0.00776221	0.0214334
C1QB	0.379895	3.23622	0.0013342	0.00386526
C19orf66	0.378563	3.3061	0.0010503	0.00305418
NCOA7	0.378337	2.54411	0.0114115	0.0309236
GMNN	0.377966	2.4167	0.0162046	0.0429273
TIMELESS	0.377831	2.84102	0.00477671	0.0134052
SCARB2	0.377739	2.73688	0.00653895	0.0181817
CBR1	0.375869	3.2609	0.00122669	0.0035593
H1F0	0.374315	2.55623	0.0110292	0.0299472
IFITM3	0.372959	3.29879	0.00107714	0.00313123
TRIM22	0.369668	2.69581	0.00738214	0.0204341
CLEC2D	0.36941	2.70056	0.00727986	0.0201596
MX2	0.36881	3.30014	0.00107214	0.00311709
ACOT9	0.366767	3.20125	0.00150158	0.00434234
ZNF593	0.366323	2.68046	0.00772159	0.0213277
CHIT1	0.364576	2.46022	0.0143977	0.0384852
NCAPH2	0.36114	2.70319	0.00722383	0.0200143
GCNT2	0.36061	2.64435	0.00857655	0.023598
TMEM219	0.358656	2.87572	0.00429336	0.0120993
FAM46A	0.356441	2.83304	0.00489462	0.0137284
ARHGAP42	0.355121	2.7228	0.00681764	0.0189288
FOXM1	0.35468	2.66505	0.00807655	0.0222849
KIAA0226	0.353825	3.19602	0.00152825	0.00441746
TMEM62	0.351313	3.18782	0.00157091	0.004537
SLC2A5	0.351033	2.51212	0.012478	0.0336657
RRAS	0.350727	3.10288	0.00208223	0.00598228
LHFPL2	0.349995	2.55395	0.0111002	0.0301345
KAZ	0.347628	2.91504	0.00379983	0.0107509
C1QA	0.345894	3.01547	0.00276508	0.00789572
ANG	0.345528	2.62272	0.00912812	0.0250467
VRK2	0.344483	2.64864	0.00847052	0.0233176
PPFIBP2	0.342381	2.65841	0.00823397	0.0226914
FANCA	0.342205	2.91362	0.00381674	0.010798
MAFB	0.342104	2.67371	0.00787536	0.0217431
RNF213	0.340297	3.43375	0.000671284	0.00196154
HIST1H2BF	0.339284	3.17481	0.00164085	0.00473565
RIPK2	0.339247	2.69818	0.00733097	0.0202986
HARBI1	0.338042	2.96586	0.00323874	0.00920503
HSH2D	0.335023	2.51362	0.0124264	0.0335405
SPTLC2	0.332472	2.41571	0.016248	0.0430322
IDH2	0.332142	2.61045	0.00945518	0.0259015
C19orf45	0.329732	2.62166	0.00915614	0.0251189
SESTD1	0.328203	2.36593	0.0185632	0.048728
TRAFD1	0.327835	2.84307	0.00474687	0.0133231
MRPS11	0.327709	2.91968	0.00374512	0.0106001
IGH@ /// IGHA1 /// IGHA2 /// IGHD /// IGHG1 /// IGHG3 /// IGHM /// IGHV4-31 /// LOC100290320 /// LOC100291190	0.326973	2.57837	0.0103602	0.0282415
LOC91316	0.326363	2.54722	0.0113123	0.0306678
C1orf224	0.325246	2.43235	0.0155332	0.0412825
C16orf61	0.324617	2.9739	0.00315721	0.0089824
FUCA2	0.324216	2.93834	0.00353243	0.0100132
LOC729020 /// RPE	0.322193	2.8786	0.0042554	0.0119976
RPA3	0.322079	2.56507	0.0107577	0.0292524
IRF4	0.321449	2.59316	0.00993383	0.0271515
LTA	0.321211	2.44801	0.0148857	0.0396928
XPNPEP2	0.318841	2.4755	0.0138071	0.0369878
HAVCR2	0.317266	2.71325	0.00701283	0.0194513
PLAC8	0.31653	2.75071	0.00627511	0.0174686
HIST1H3C	0.314445	2.45178	0.0147334	0.0393264
WARS	0.314031	2.39176	0.0173279	0.04568
LOC100287927	0.312524	2.58404	0.0101949	0.0278278
TNFSF13B	0.312157	2.48096	0.0136014	0.0364671
IGH@ /// IGHA1 /// IGHD /// IGHG1 /// IGHG3 /// IGHG4 /// IGHM /// IGHV3-23 /// IGHV4-31 /// LOC100290146 /// LOC100290528	0.310947	2.49527	0.013075	0.0351563
LOC729810	0.309736	2.40994	0.0165025	0.0436779
CLN6	0.309596	2.53807	0.0116065	0.0314236
NLRP7	0.307204	2.6679	0.00800995	0.0221066
APOBEC3G	0.304755	2.61046	0.00945508	0.0259015
LGALS1	0.304573	2.50559	0.0127064	0.0342359
C11orf68	0.299372	2.50903	0.0125857	0.0339297
TRIM38	0.297577	2.72885	0.00669659	0.0186051
POLE2	0.292835	2.6158	0.00931139	0.0255324
RBBP8	0.291968	2.36664	0.018528	0.0486442
WDFY1	0.291305	2.52645	0.01199	0.0324132
LOC727869	0.289043	2.50815	0.0126165	0.0340068
CTSD	0.287653	2.36016	0.0188492	0.0494096
FXYD6	0.287353	2.58338	0.0102141	0.0278752
STAT1	0.286851	2.5091	0.0125833	0.0339255
C5orf56	0.282991	2.45929	0.0144346	0.0385768
DERA	0.281469	2.43043	0.015614	0.0414727
IGHM /// LOC652494	0.279794	2.43991	0.0152176	0.0405107
SERPINB8	0.274109	2.36206	0.0187544	0.0491811
UBA5	0.269157	2.39057	0.0173831	0.0458121
IFITM1	0.257375	2.46304	0.0142871	0.0382098
TRANK1	0.256534	2.43145	0.0155711	0.0413782
DTX3L	0.244448	2.41945	0.0160847	0.0426448
NIPAL3	-0.264711	-2.38014	0.0178744	0.0470253
PCBP2	-0.265968	-2.44345	0.0150719	0.0401538
TTLL4	-0.267863	-2.41979	0.01607	0.0426108
NCRNA00204	-0.273131	-2.42961	0.0156488	0.0415505
TBL1X	-0.273397	-2.4961	0.0130447	0.0350852
LILRA2	-0.277318	-2.36501	0.0186082	0.0488319
CYB5R1	-0.277559	-2.46589	0.0141761	0.0379289
FNIP1 /// RAPGEF6	-0.27807	-2.51687	0.0123144	0.0332522
EIF3C /// EIF3CL	-0.278192	-2.54761	0.0112999	0.0306396
FBXW2	-0.279093	-2.42363	0.0159042	0.0421987
SLC5A3	-0.279354	-2.39973	0.0169619	0.0447963
TECPR1	-0.279447	-2.53503	0.0117057	0.0316731
C13orf18	-0.284545	-2.51014	0.012547	0.0338356
TRIM52	-0.284557	-2.64179	0.00864004	0.0237664
FAM200B	-0.285521	-2.36309	0.0187036	0.0490594
EIF3L	-0.286299	-2.87075	0.00435973	0.0122771
NR2C2	-0.287787	-2.57237	0.0105379	0.0286944
ATF6	-0.288219	-2.45186	0.0147302	0.0393201
C14orf179	-0.290801	-2.40276	0.0168242	0.0444562
ZNF239	-0.291954	-2.5703	0.0105997	0.0288489
C20orf112	-0.292222	-2.54428	0.011406	0.0309125
PPM1F	-0.293807	-2.58017	0.0103076	0.0281101
KIAA1737	-0.296874	-2.63831	0.00872734	0.0239952
LOC727751 /// LOC727849 /// LOC80154	-0.301922	-2.68274	0.00767046	0.0211904
XYLT1	-0.303565	-2.37075	0.0183271	0.0481503
SNHG10	-0.304411	-2.49661	0.0130266	0.0350408
FLJ90757	-0.306024	-2.55237	0.0111497	0.030256
MDS2	-0.306862	-2.57403	0.0104885	0.0285686
C17orf67	-0.306925	-2.73638	0.00654868	0.0182076
USP13	-0.308585	-2.49189	0.0131975	0.0354607
ELOVL5	-0.310333	-2.58163	0.0102648	0.0280017
DDX26B	-0.315278	-2.52735	0.0119598	0.0323334
HS2ST1	-0.316615	-2.53048	0.0118556	0.0320634
KGFLP2	-0.317862	-2.46717	0.0141264	0.0378025
LOC439949	-0.31807	-2.40886	0.0165504	0.0437945
DCHS1	-0.318143	-2.41638	0.0162187	0.0429572
NUP133	-0.319164	-2.36117	0.0187988	0.049286
ENTPD5	-0.320763	-2.48548	0.013433	0.0360412
SMAD9	-0.321481	-2.44774	0.0148968	0.0397201
VPS37C	-0.325186	-2.44813	0.0148809	0.0396823
ZNF862	-0.32535	-2.53552	0.0116898	0.0316338
AVL9	-0.326111	-2.51341	0.0124334	0.0335535
PITPNA	-0.326214	-2.3955	0.0171552	0.0452643
PRRT1	-0.328119	-2.90024	0.00397913	0.0112435
PYGL	-0.329313	-2.69717	0.00735264	0.0203574
RPRD1A	-0.329707	-2.54197	0.0114802	0.0310986
LOC100293705	-0.330274	-2.56933	0.0106291	0.02892
IDS	-0.33437	-2.92118	0.00372765	0.0105539
AGTPBP1	-0.334699	-2.61375	0.00936622	0.0256743
IMPA2	-0.334835	-2.43052	0.0156104	0.0414678
LILRA1	-0.334859	-2.59419	0.00990469	0.0270784
NARF	-0.337252	-3.07483	0.00228231	0.00654124
STMN3	-0.337379	-2.4175	0.0161695	0.0428471
BCL9L	-0.337778	-2.79312	0.00552523	0.0154307
C20orf3	-0.338806	-2.73891	0.00649957	0.0180744
GNAQ	-0.339425	-3.0867	0.00219554	0.00629736
FLJ45340	-0.339501	-3.09259	0.00215372	0.00618173
ENO2	-0.341079	-2.68794	0.00755441	0.0208878
ZFR2	-0.341342	-2.88116	0.00422174	0.0119064
RTN1	-0.341816	-2.41445	0.0163032	0.0431707
DOK4	-0.342326	-2.6125	0.00939986	0.0257593
ZBTB20	-0.342701	-2.99377	0.00296381	0.00844766
NR3C2	-0.343704	-2.44127	0.0151612	0.0403677
RGS8 /// SDHAP3	-0.345963	-2.40838	0.0165721	0.0438389
SLC26A11	-0.346437	-2.7228	0.00681773	0.0189288
HS3ST3B1	-0.34794	-2.46335	0.014275	0.038182
LOC729991	-0.350338	-3.13221	0.00189051	0.00544056
GBE1	-0.351052	-2.84362	0.00473889	0.0133015
DPY19L3	-0.352095	-2.45519	0.0145972	0.0389881
ZBTB11	-0.352418	-2.36276	0.0187196	0.0490957
MAPK8	-0.352796	-3.12877	0.00191208	0.00550151
SYNE2	-0.35282	-2.9185	0.00375893	0.0106378
LOC100131512	-0.354525	-2.97908	0.00310576	0.00883992
IL4R	-0.35489	-2.70106	0.00726912	0.0201325
VIPR1	-0.356537	-2.90488	0.00392209	0.0110856
KISS1R	-0.357885	-2.76452	0.00602144	0.0167738
C7orf16	-0.358189	-2.56163	0.0108628	0.0295239
PGCP	-0.360101	-3.24213	0.00130769	0.0037904
PKIA	-0.362344	-2.59786	0.00980163	0.0268064
ATP6V1C1	-0.362684	-2.48932	0.0132915	0.0356936
ZNF578	-0.362795	-2.82951	0.00494768	0.0138728
MRC1 /// MRC1L1	-0.362951	-2.77364	0.00585902	0.0163329
ZNF443	-0.364473	-2.4356	0.0153969	0.040942
LIPT1	-0.370888	-2.56004	0.0109116	0.029651
C18orf18	-0.373615	-2.39913	0.016989	0.0448628
MLLT11	-0.375011	-2.50185	0.0128388	0.0345727
RAB4A /// SPHAR	-0.379939	-2.96221	0.0032763	0.00930884
SPINK2	-0.381053	-3.07203	0.00230319	0.00659941
FLJ10357	-0.381301	-2.6332	0.00885691	0.0243351
ALCAM	-0.38194	-2.78382	0.00568246	0.0158531
NPHP3	-0.382632	-2.36715	0.018503	0.0485813
SEMG1	-0.383052	-2.38884	0.0174676	0.0460294
NMNAT3	-0.383598	-2.55644	0.0110227	0.0299314
ATP13A3	-0.383923	-2.8484	0.00467003	0.0131172
C14orf138	-0.384687	-2.80971	0.0052547	0.0147017
ABHD14B	-0.384922	-3.08196	0.00222982	0.00639406
C7orf53	-0.387883	-2.68555	0.00760753	0.0210243
EEF2K	-0.388074	-2.37787	0.017983	0.0472959
ZC3H14	-0.389756	-2.36946	0.0183907	0.0483005
ZFX /// ZFY	-0.390508	-2.68017	0.00772822	0.0213434
PAM	-0.391008	-2.45539	0.0145896	0.0389702
POLE3	-0.391453	-3.07426	0.00228655	0.00655297
ATP6V0A2	-0.392115	-2.70751	0.00713245	0.0197684
TSFM	-0.393395	-3.22366	0.00139224	0.00403133
ZYG11B	-0.395603	-3.19046	0.00155707	0.00449875
TMEM45B	-0.395816	-2.70811	0.00711983	0.0197359
SIGLECP3	-0.40028	-2.40106	0.0169025	0.0446448
ACADSB	-0.402367	-2.88219	0.00420831	0.01187
TBC1D14	-0.403533	-3.32882	0.000970845	0.00282697
AMIGO1	-0.403893	-2.43887	0.0152634	0.040618
ACACB	-0.407938	-3.05542	0.00243086	0.00695767
CDK9	-0.409022	-2.57508	0.0104573	0.028494
GAS7	-0.409653	-3.03203	0.00262172	0.00749396
PPM1L	-0.410504	-2.51584	0.0123498	0.0333397
SKI	-0.416307	-3.88503	0.000123678	0.00036608
LOC100287616	-0.416883	-2.38843	0.0174891	0.0460787
RCAN3	-0.417758	-2.52515	0.0120385	0.0325386
THBD	-0.419309	-2.40684	0.0166504	0.0440255
OLA1	-0.423354	-2.83063	0.00493077	0.0138272
KIAA1704	-0.42772	-2.94458	0.00346377	0.00982784
RPS6KA5	-0.428358	-2.81481	0.00517405	0.0144823
LOC285178	-0.432595	-2.56644	0.0107176	0.0291504
CATSPER2	-0.434754	-2.69167	0.00747238	0.0206735
ADAMTS5	-0.436325	-2.87561	0.00429481	0.0121018
GOLGA6L5 /// GOLGA6L9	-0.436927	-2.86357	0.00445737	0.0125423
SERPINF1	-0.437303	-2.9563	0.00333805	0.00947892
CAMK1D	-0.440309	-3.5204	0.000491544	0.00143979
LOC100131067	-0.442115	-2.53761	0.011625	0.0314681
TRIM73	-0.442271	-2.45462	0.014626	0.0390606
TCTN1	-0.444222	-2.73368	0.00660128	0.0183494
LOC283588	-0.446466	-3.56154	0.000422997	0.00124094
FAM71F2	-0.446498	-3.21027	0.00145668	0.00421546
LOC284513	-0.458459	-3.06033	0.00239245	0.0068486
MAML3	-0.459568	-3.00598	0.00285051	0.00813038
CASS4	-0.460127	-2.81576	0.00515994	0.0144437
AMPD2	-0.472094	-4.11644	4.86779e-05	0.000144712
RASGRF2	-0.475608	-2.86314	0.00446323	0.0125575
PLIN5	-0.477595	-2.99766	0.00292728	0.00834671
FAM153B	-0.478698	-2.74636	0.00635929	0.0176941
ALPL	-0.481307	-2.4938	0.0131416	0.0353206
CAND2	-0.483856	-2.69624	0.00737695	0.0204209
SYNM	-0.484916	-2.7087	0.00711271	0.0197174
MID2	-0.485091	-3.8821	0.00012511	0.00037027
EMR3	-0.492558	-2.77536	0.00583585	0.016271
CHML	-0.498025	-2.43094	0.0156112	0.0414678
FAM101B	-0.498708	-4.52938	8.28006e-06	2.47117e-05
PDZD8	-0.499379	-3.25197	0.00126463	0.00366725
TKTL1	-0.504667	-2.44752	0.0149225	0.0397756
RPGR	-0.505281	-2.94329	0.00348048	0.00987377
LOC100134822	-0.506824	-2.90253	0.00395268	0.0111714
KLHL5	-0.508891	-3.34851	0.000906537	0.00264177
SIGLEC10 /// SIGLEC12	-0.510413	-3.45567	0.000620761	0.00181485
C1orf98	-0.512312	-3.48706	0.000554566	0.00162333
ZNF204P	-0.518127	-3.45918	0.000613015	0.00179244
TNFRSF9	-0.525083	-3.08736	0.00219126	0.0062855
NAP1L3	-0.529437	-2.63454	0.00883576	0.0242844
TANC2	-0.530675	-2.90225	0.00395836	0.0111867
FLJ45340 /// FLJ45445 /// LOC100133150 /// LOC100287274 /// LOC653340	-0.533049	-3.91802	0.000108573	0.000321602
PDZK1IP1	-0.53394	-2.41861	0.0161465	0.0427935
PLXDC1	-0.54783	-2.47623	0.0137992	0.0369687
MTERFD3	-0.555104	-3.29336	0.0010979	0.00319055
HSPBAP1	-0.559933	-4.61109	5.73883e-06	1.71388e-05
DFNB59	-0.560074	-3.09024	0.00217291	0.00623444
FAM153A /// FAM153B /// FAM153C	-0.564728	-2.40025	0.0169638	0.0447988
PFN2	-0.568881	-3.26808	0.00119772	0.00347636
AOC2	-0.571861	-2.94479	0.00346723	0.00983706
CAMK1D /// LOC283070	-0.608181	-3.77946	0.000186695	0.000550938
KIAA1324	-0.629934	-2.48765	0.0133786	0.0359126
NFXL1	-0.636752	-2.43362	0.0155071	0.0412179
LOC641518	-0.647033	-2.81261	0.00522264	0.0146147
IGF1R	-0.657933	-4.615	5.63821e-06	1.68394e-05
NOG	-0.684424	-2.55247	0.0111706	0.0303084
INSC	-0.694226	-2.67559	0.00785139	0.0216783
TMEM176A	-0.805073	-2.44993	0.0148368	0.0395742
KREMEN1	-0.85234	-3.77349	0.000192197	0.000567065
PRSS33	-0.855307	-2.5828	0.0102549	0.0279797

## Sheet: B) IFN_II_vs_normal
Gene	LogFC	t	P.value	P.value.adj
CFD	0.502927	3.15128	0.00178229	0.00513596
PDGFD	0.500369	3.9055	0.000114715	0.000339684
DPY19L4	0.474906	3.2979	0.00108523	0.00315453
C4orf52	0.474711	4.5451	7.71935e-06	2.30444e-05
MIR155HG	0.457163	3.03268	0.00262533	0.00750334
LOC100292909	0.443519	2.39442	0.017235	0.0454589
GZMH	0.427917	2.56015	0.0109317	0.0297003
IGL@	0.422443	2.46941	0.0140673	0.037651
POMZP3 /// ZP3	0.421312	3.36736	0.000850816	0.00248067
JMY	0.408095	3.86747	0.000132557	0.000392104
USP6NL	0.407039	3.75619	0.000203991	0.000601626
KLHDC7B	0.400842	2.55642	0.0110445	0.0299869
TIGD1	0.399113	3.82221	0.000158103	0.000467361
C15orf40	0.391072	3.93014	0.000103477	0.00030669
ANK3	0.389962	3.52798	0.000478346	0.00140131
GEN1	0.378939	3.1434	0.00182448	0.00525518
ANAPC10	0.375885	3.21521	0.0014344	0.0041526
MS4A4A	0.372736	2.91041	0.00386156	0.0109193
NUP54	0.369997	3.09909	0.00211074	0.00606225
METTL8	0.357856	3.11504	0.00200241	0.00575736
INPP4B	0.352968	2.94208	0.00349472	0.00991128
PLK4	0.351951	3.24124	0.00131239	0.00380379
EGR1	0.349126	3.33222	0.00095959	0.00279474
NAPSB	0.346813	2.42143	0.0160212	0.0424917
HDDC2	0.344251	3.39711	0.000764391	0.00223115
RFC4	0.340083	3.34669	0.000912294	0.00265837
NUP37	0.338045	4.13294	4.54706e-05	0.000135213
ASCC3	0.337011	3.86886	0.000131787	0.000389876
SGCE	0.332181	3.86858	0.000131935	0.000390289
FASTKD3	0.32862	3.12214	0.00195443	0.00562193
LOC653501 /// ZNF658 /// ZNF658B	0.324202	2.80706	0.00530143	0.0148287
ABHD15	0.324035	3.6594	0.00029427	0.000865614
GMNN	0.323716	3.18887	0.00156538	0.00452189
STARD4	0.321799	2.55496	0.0110807	0.0300833
GNPDA2	0.321403	2.96706	0.0032266	0.00917111
MAD1L1	0.321378	3.0467	0.00250053	0.00715346
PMS1	0.320831	3.02061	0.00272027	0.00777122
IL28RA	0.320575	2.47178	0.013963	0.0373853
FUT8	0.320385	2.74743	0.00634187	0.0176468
GTSF1	0.319467	2.4775	0.0137448	0.0368296
SYNJ2BP	0.319358	2.80941	0.00526379	0.0147253
PTCH1	0.318921	2.44628	0.0149734	0.0399029
RNASEH2A	0.31785	3.30898	0.00103993	0.00302481
SNRPD2	0.314725	3.68204	0.000270278	0.000795507
MT2A	0.314571	2.56806	0.0106813	0.0290551
LOC285972	0.313392	2.98854	0.00301372	0.00858395
MPHOSPH6	0.313089	4.15238	4.19514e-05	0.000124789
ZNF202	0.312331	3.33585	0.000947413	0.00275981
HSPC157	0.312125	3.1495	0.0017852	0.00514401
C3orf26	0.3115	2.92319	0.00370423	0.0104909
NUDCD2	0.311474	2.9831	0.00306628	0.00872977
GOLGA6L4 /// PML	0.309388	2.56927	0.0106419	0.0289531
UBE2E2	0.30879	3.52569	0.000482165	0.00141241
WDSUB1	0.308126	4.09153	5.39306e-05	0.000160243
LOC100132884	0.30801	3.11191	0.00202139	0.00581044
PRPF39	0.306332	2.74805	0.0063267	0.0176057
HCST	0.305333	3.2119	0.00144869	0.00419288
MMAA	0.304942	2.88747	0.00414007	0.0116812
GOT1	0.304142	3.68605	0.000266216	0.000783653
TCTN3	0.303262	3.39919	0.000758803	0.00221498
RPP30	0.303203	3.8196	0.000159714	0.00047203
THUMPD2	0.302732	3.34956	0.000903216	0.00263226
C7orf36	0.302072	3.02697	0.00266483	0.00761477
CA6	0.301904	2.43603	0.0153902	0.040929
MRPL36	0.299897	3.24474	0.00129614	0.00375717
LOC340544	0.299252	2.80331	0.00535945	0.0149845
TOX	0.298819	2.40795	0.0166024	0.0439153
FKBP5	0.297741	2.51196	0.0124976	0.0337146
GINS3	0.296719	3.84051	0.000147235	0.000435436
LY86	0.2955	3.52943	0.00047565	0.0013935
ZNF614	0.294807	2.78309	0.00569494	0.015887
LIMD1	0.293649	3.40413	0.000745662	0.00217719
XPNPEP2	0.29064	3.47653	0.000576007	0.00168544
IMP3	0.290205	3.75617	0.000203951	0.000601548
MTX3	0.287993	2.62978	0.0089478	0.0245744
ZNF555	0.286926	3.18717	0.00157434	0.00454633
LOC400986	0.286288	2.58497	0.0101723	0.0277683
DUSP5	0.285178	2.36378	0.0186785	0.0490049
HEATR3	0.284753	3.67959	0.000272777	0.000802756
FMNL2	0.284436	2.38733	0.017543	0.0462089
C17orf49	0.284115	2.69262	0.00745386	0.020625
CASZ1	0.283884	2.8553	0.00457209	0.012851
SLC33A1	0.282593	3.73145	0.00022414	0.000660661
JRKL	0.281034	3.01728	0.00274912	0.00785115
KLHDC4	0.28006	2.54783	0.0112941	0.0306258
PI4K2B	0.279914	2.98922	0.00300712	0.00856676
C17orf75	0.278582	3.06351	0.00236791	0.00678053
GFI1	0.278481	2.36145	0.0187933	0.0492773
PRRC1	0.278043	3.32208	0.000993803	0.00289233
EFCAB7	0.27771	2.76159	0.00607443	0.0169194
ZNF639	0.277465	2.85553	0.00456886	0.0128435
ACVR2B	0.276928	3.2599	0.00123087	0.00357119
CD3D	0.27639	2.88946	0.0041147	0.011614
KRIT1	0.276285	3.11162	0.00202332	0.00581563
ULK2	0.275615	2.65531	0.00830831	0.0228907
DSEL	0.275293	2.62303	0.00912215	0.0250318
COMMD4	0.27516	2.96426	0.00325513	0.00924986
CASP8AP2	0.27429	2.71451	0.00698668	0.0193823
UBXN11	0.273966	2.58065	0.0102959	0.0280815
CCDC137	0.273399	2.6837	0.00764875	0.0211317
RPL31 /// TBC1D8	0.272765	2.37105	0.018318	0.0481322
MPHOSPH10	0.272355	3.56149	0.000423081	0.00124111
ACAA2	0.272076	3.48193	0.000564917	0.00165352
SGK269	0.270524	3.24099	0.00131276	0.00380462
ZNF295	0.270231	2.83774	0.00482495	0.013538
MRP63	0.269974	3.20012	0.00150734	0.00435814
DNAJC2	0.269549	2.90951	0.00386599	0.0109312
FAM134B	0.269293	2.84675	0.00469367	0.0131812
RQCD1	0.269134	3.04127	0.00254477	0.00727725
VSIG4	0.268822	2.57465	0.0104701	0.0285203
FAM69A	0.268463	2.56802	0.0106685	0.0290238
FGF7 /// KGFLP1 /// KGFLP2	0.268117	2.88911	0.00411915	0.0116251
PPFIBP2	0.267586	3.20093	0.00150322	0.00434679
LOC440983	0.267456	3.2004	0.00150593	0.00435434
ADA	0.26712	2.53763	0.0116212	0.0314596
DNAJC25	0.26677	2.58644	0.0101256	0.0276487
GTF2H5	0.266198	2.92989	0.00362735	0.0102771
POLR3B	0.265214	2.78438	0.00567282	0.0158272
MRPL13	0.265125	3.16719	0.00168311	0.00485605
LOC92249	0.263834	2.43907	0.0152533	0.040596
SEC24A	0.262791	3.0256	0.00267659	0.00764739
XRCC6BP1	0.262655	3.15908	0.00172924	0.00498564
GLMN	0.262347	3.09818	0.00211463	0.00607304
CKS2	0.261547	2.78066	0.00573675	0.0160016
RHBDF2	0.261175	2.78891	0.00559585	0.0156221
BTG3	0.260305	2.49387	0.0131262	0.0352812
LOC100129890	0.260233	3.09969	0.0021042	0.00604462
RPL22L1	0.259871	2.91707	0.00377577	0.0106835
TFB2M	0.25978	2.77308	0.00586878	0.0163587
HSD17B10	0.25811	3.46338	0.000603856	0.00176601
IFT57	0.257337	2.84524	0.0047154	0.0132389
MUT	0.257331	2.62164	0.00915666	0.0251189
RPS15	0.257003	2.48378	0.0135016	0.0362123
GIMAP6	0.256818	3.20881	0.00146384	0.00423592
BIVM	0.256438	2.39461	0.0171961	0.0453642
CEP78	0.255759	2.79334	0.00552169	0.0154228
FBXO21	0.254094	3.24914	0.00127686	0.00370224
NME7	0.253944	2.57297	0.0105201	0.0286496
ITGB1BP1	0.253545	2.95452	0.00335692	0.00953069
TMEM126B	0.253218	3.37786	0.000818012	0.00238627
RFC3	0.252787	2.84243	0.00475619	0.0133484
OCM /// OCM2	0.252452	2.70556	0.00717358	0.0198788
NUP205	0.252016	2.77208	0.00588645	0.0164069
PPP1R2	0.251369	3.41473	0.000718196	0.00209767
NIT2	0.250493	3.04824	0.0024881	0.00711834
ENOPH1	0.2499	2.40858	0.016563	0.0438174
NCEH1	0.249736	2.50805	0.01262	0.0340142
SEPT7P2	0.248939	3.1322	0.00189053	0.00544056
POGK	0.24854	2.44503	0.0150069	0.03999
GPRIN3	0.248527	2.82532	0.0050113	0.0140399
CLEC2D	0.248415	2.79785	0.0054469	0.0152176
RAB11FIP2	0.248014	2.81734	0.00513445	0.0143742
KIAA1467	0.247977	2.55308	0.0111276	0.0302017
GPR180	0.247766	2.7999	0.00541317	0.0151272
ATR	0.247528	2.86012	0.00450485	0.0126707
LOC100287896	0.247298	3.11013	0.00203327	0.00584386
ARID5B	0.247218	2.47943	0.0136587	0.0366163
SHPRH	0.247166	2.45613	0.0145598	0.0389006
PDE8A	0.247102	2.89916	0.00399258	0.0112792
C18orf19	0.24687	2.5005	0.0128869	0.0346939
ATRN	0.246637	2.92533	0.00367954	0.010423
PPAPDC2	0.246627	2.85222	0.00461557	0.0129659
IGFBP3	0.246485	2.88166	0.00421531	0.011889
SEH1L	0.246364	2.57066	0.0105889	0.0288212
C1D	0.246059	2.93926	0.00352218	0.00998475
ZNF706	0.24564	3.04192	0.0025394	0.00726372
ZNF436	0.245605	2.47828	0.013702	0.0367237
PPIL3	0.244104	2.3971	0.017082	0.0450897
RECQL	0.24389	3.05422	0.0024404	0.00698453
NDUFB11	0.242992	2.44321	0.0150816	0.0401748
LILRB1	0.242964	2.4539	0.0146487	0.0391118
MT1F	0.242451	2.84546	0.00471222	0.0132308
RPA3	0.24237	2.97384	0.00315782	0.008983
BATF3	0.242164	2.58482	0.0101725	0.0277683
TAS2R14	0.242018	2.56182	0.0108569	0.029511
C12orf5	0.24179	2.85235	0.00461379	0.0129617
C6orf134	0.24173	2.37088	0.0183204	0.0481356
SFMBT2	0.240649	2.37367	0.0181849	0.0478019
CRTC3	0.24059	2.91146	0.0038425	0.0108695
LOC729020 /// RPE	0.240516	3.31062	0.00103405	0.00300789
FBXO22	0.240158	2.6156	0.00931685	0.0255458
ZNF285	0.240141	2.37059	0.0183345	0.0481669
VRK2	0.239506	2.83709	0.00483454	0.0135641
C11orf1	0.239505	2.52833	0.0119271	0.0322528
LOC283089	0.239143	2.48626	0.0134042	0.0359747
OVGP1	0.238796	2.60725	0.00954229	0.0261305
FAM122C	0.238749	2.44919	0.0148381	0.0395753
LOC10431 /// TIMM23 /// TIMM23B	0.238717	2.51055	0.0125327	0.0338011
C7orf70	0.238497	2.93435	0.00357697	0.0101388
PARP12	0.238028	2.51611	0.0123404	0.0333165
CYCS	0.237188	3.16256	0.00170931	0.00493006
PLEKHA5	0.236589	2.41773	0.0161598	0.0428237
CCDC142 /// MRPL53	0.236244	2.83915	0.0048042	0.0134806
TBL2	0.235814	2.86362	0.00445666	0.0125414
RPF1	0.235498	3.06666	0.00234382	0.00671367
GNL2	0.235079	2.94092	0.00350388	0.00993601
USMG5	0.234679	2.7112	0.00705525	0.0195641
CSNK2A2	0.23449	2.81001	0.00524993	0.0146892
ALG14	0.234119	2.49993	0.0129073	0.0347469
ZBTB38	0.233895	2.65414	0.00833668	0.0229633
ERAP1	0.233639	2.61875	0.00923286	0.0253186
SERBP1	0.233595	3.07693	0.00226674	0.00649786
NRBP2	0.233148	2.51674	0.0123188	0.03326
HNRNPA0	0.232869	2.68453	0.00763037	0.0210833
RNASE6	0.232664	3.13547	0.00187024	0.00538421
LOC285359 /// PDCL3	0.232358	2.40728	0.016621	0.043958
CD1D	0.232107	2.62826	0.00898391	0.024672
BLZF1	0.231943	2.5169	0.0123135	0.0332518
MCOLN2	0.231605	2.40474	0.0167351	0.0442389
TRUB1	0.231183	2.59921	0.00976393	0.0267131
ING1	0.230757	3.09924	0.00210728	0.00605308
C10orf88	0.230696	2.62582	0.00904733	0.0248401
SLC1A4	0.230664	2.87224	0.00433971	0.012225
PTPRA	0.230351	2.6136	0.00937042	0.0256818
CCRL2	0.230222	2.41887	0.0161102	0.0427075
NDUFB8 /// SEC31B	0.230155	3.01945	0.00273005	0.00779865
JAKMIP1	0.229924	2.86862	0.00438854	0.0123551
ANG	0.229591	2.68488	0.00762254	0.0210632
EAF2	0.2294	2.49422	0.0131128	0.0352475
THG1L	0.228419	2.62159	0.0091578	0.0251205
LOC100291837 /// RPS21	0.228033	2.53828	0.0115996	0.0314069
MRPS12	0.227803	2.81632	0.00515031	0.0144177
ZFYVE26	0.227531	2.64535	0.00855157	0.0235321
MGST2	0.227206	3.0902	0.00217059	0.00622857
NIP7	0.22653	3.01114	0.00280372	0.008002
HS3ST3B1	0.226465	2.47016	0.0140111	0.0375076
C5orf22	0.22527	2.43106	0.0155875	0.0414112
KTI12	0.224971	2.592	0.00996679	0.0272383
ZXDA	0.224637	2.3656	0.0185795	0.0487623
TAF9	0.224033	2.85283	0.00460698	0.0129442
TMEM106C	0.223928	2.62974	0.00894567	0.02457
EPB41L3	0.223883	2.4459	0.0149714	0.0399002
NFX1	0.22354	2.49079	0.0132376	0.0355594
AGPS	0.223446	2.54019	0.0115379	0.0312474
CXorf40B	0.223367	2.69046	0.007499	0.0207422
CORO2A	0.223166	2.59802	0.00979724	0.0267961
SMARCAL1	0.222983	3.05196	0.00245826	0.00703433
NHEDC2	0.222854	2.53068	0.0118492	0.0320479
ITGA4	0.222503	2.35586	0.0190652	0.0499467
SLC25A30	0.222454	3.02107	0.00271582	0.00775898
C20orf12	0.222075	2.39894	0.0169975	0.0448798
PTPLB	0.221956	2.85755	0.00454059	0.0127672
TMEM106B	0.221502	2.53842	0.0115952	0.0313968
ARHGAP29	0.22117	2.36971	0.0183776	0.048269
KCTD6	0.220831	2.54292	0.0114498	0.0310217
CD52	0.220564	2.7355	0.00656569	0.0182538
MAK16	0.219715	2.53595	0.0116757	0.0315996
METTL5	0.218594	2.44128	0.0151612	0.0403677
PCYOX1	0.218286	2.5574	0.0109929	0.0298558
ACAT1	0.218163	2.73071	0.00665969	0.0185083
SSBP1	0.21803	2.85606	0.00456151	0.0128236
CLIP4	0.21802	2.51885	0.0122468	0.0330775
IARS	0.217648	2.5372	0.011635	0.0314932
PION	0.217644	2.3869	0.0175544	0.0462356
RAB20	0.217381	2.36619	0.0185502	0.0486996
AKT3	0.216497	2.60054	0.00972708	0.0266204
WARS	0.215752	2.53164	0.0118172	0.0319652
LSM4	0.215174	3.00035	0.00290221	0.00827678
ITGB7	0.215115	2.39684	0.0170935	0.0451175
NCRNA00183	0.214913	2.57022	0.0106022	0.0288539
SUCLA2	0.214549	2.57951	0.0103269	0.0281592
MITD1	0.2139	2.67945	0.00774443	0.0213856
ACYP1	0.212619	2.59865	0.00977952	0.0267509
PSTK	0.21246	2.55804	0.0109731	0.0298055
XPO4	0.21213	2.87223	0.00433988	0.012225
MRPL1	0.211887	2.41485	0.0162859	0.0431274
LOC100289068 /// LOC642236	0.211483	2.68649	0.00758659	0.0209703
SNX5	0.211074	2.50304	0.0127965	0.0344646
PPIL1	0.210815	2.43573	0.0153913	0.0409296
FLJ37798	0.210672	2.49832	0.012965	0.0348918
UBA5	0.210661	2.88258	0.00420328	0.0118566
PFDN4	0.210178	2.4471	0.0149229	0.0397756
ZNF227	0.209211	2.51153	0.0124986	0.0337153
PPP2CB	0.207795	2.4875	0.0133585	0.0358628
FYN	0.20744	2.82542	0.00500976	0.0140364
PEA15	0.207229	2.39642	0.0171131	0.0451586
CCDC43	0.207167	2.50084	0.0128749	0.0346658
CROT	0.206628	2.6333	0.0088545	0.02433
HOOK3	0.206546	2.75405	0.00621286	0.0172996
RGS9	0.206387	2.87186	0.00434482	0.0122366
IDH2	0.206207	2.49687	0.013017	0.0350195
CCDC99	0.205856	2.49552	0.0130658	0.0351358
INTS2	0.205847	2.36322	0.0186968	0.0490444
ACSL5	0.20529	2.70847	0.00711227	0.0197174
LOC256021	0.205186	2.60937	0.0094844	0.0259783
LOC284900	0.204962	2.39442	0.0172048	0.0453846
ARAP2	0.204743	2.58654	0.0101227	0.0276426
RAD1	0.204688	2.54423	0.0114079	0.0309156
SNHG11	0.204475	2.65467	0.00832394	0.0229296
TAF5	0.203164	2.68037	0.00772372	0.0213323
BLMH	0.203094	2.51796	0.0122772	0.0331578
GNPNAT1	0.203092	2.40419	0.0167598	0.0443016
PRNP	0.203059	2.42945	0.0156554	0.0415655
MED14	0.201624	2.63539	0.0088013	0.0241957
C19orf12	0.201516	2.42069	0.0160311	0.0425127
AFG3L1	0.200992	2.46529	0.0141993	0.0379886
PCGF6	0.200484	2.71954	0.00688372	0.0191049
C22orf40	0.200183	2.52914	0.0119001	0.0321818
MRPL40	0.199284	2.69409	0.00741941	0.0205322
ALG5	0.199266	2.80128	0.00539074	0.0150673
SPIN1	0.199252	2.54356	0.0114292	0.0309696
KDELC2	0.199102	2.40216	0.0168515	0.0445232
RUFY1	0.198773	2.62205	0.00914572	0.0250934
WRN	0.198674	2.40862	0.0165614	0.0438158
APEX1	0.198469	2.78508	0.00566088	0.0157949
SRM	0.19845	2.58722	0.0101032	0.0275945
LOC100288442 /// LOC339047 /// NPIP	0.197825	2.7719	0.00588977	0.0164152
UCHL3	0.197737	2.57228	0.0105405	0.0286999
C11orf74	0.197722	2.5762	0.0104241	0.0284122
ZNF569	0.197699	2.71	0.00708037	0.0196313
INVS	0.197522	2.43121	0.0155812	0.0414027
MTFR1	0.197301	2.49534	0.0130723	0.0351511
FASTKD1	0.197088	2.56952	0.0106232	0.0289076
C1orf109	0.196888	2.60692	0.0095513	0.0261504
RPS5	0.196836	2.70239	0.00724076	0.0200587
VDAC1	0.196031	2.58172	0.0102622	0.0279979
GLO1	0.195929	2.40252	0.0168353	0.044483
KIAA1967	0.195874	2.46839	0.0140794	0.0376812
SEC63	0.195861	2.38039	0.0178626	0.0470002
WDR41	0.195231	2.62075	0.00918001	0.0251799
DHX33	0.19511	2.48582	0.0134206	0.0360129
WDR59	0.194913	2.60596	0.0095776	0.0262208
LGALS1	0.194856	2.46965	0.0140309	0.0375559
APOBEC3G	0.194536	2.56723	0.0106921	0.0290828
NOL8	0.194413	2.42873	0.0156863	0.0416425
SUPV3L1	0.193894	2.38418	0.0176827	0.0465525
LCMT1	0.193032	2.58869	0.010061	0.0274858
ATP5C1	0.19277	2.51348	0.012431	0.0335489
DENND1B	0.192484	2.48727	0.0133668	0.0358829
TOMM5	0.192451	2.43849	0.0152764	0.040648
APCDD1	0.192364	2.47491	0.0138296	0.0370436
GGCX	0.192284	2.533	0.0117724	0.031848
DIAPH2	0.191836	2.46187	0.0143329	0.0383186
POLR2L	0.191072	2.39719	0.0170779	0.0450815
HLA-DMB	0.190835	2.55216	0.0111564	0.0302724
SRP72	0.190217	2.44722	0.0149178	0.0397667
RANBP6	0.189559	2.36974	0.0183759	0.0482674
TMEM194B	0.189117	2.38815	0.0174959	0.0460931
TAF2	0.188459	2.42367	0.0159025	0.0421967
ZNF259 /// ZNF259P1	0.188181	2.50541	0.0127127	0.0342496
MRPL3	0.187478	2.4595	0.0144262	0.0385588
TMCO4	0.187383	2.48082	0.0136065	0.0364786
SOAT1	0.186592	2.42303	0.0159298	0.0422641
AKAP5	0.185888	2.37331	0.0182024	0.047845
C15orf48	0.18584	2.38037	0.0178632	0.0470002
ZBTB33	0.185291	2.44961	0.0148211	0.0395347
RLN2	0.18478	2.45805	0.0144834	0.0387027
CLDND1	0.184315	2.52748	0.0119554	0.0323235
DOCK7	0.184185	2.4783	0.0137012	0.0367237
KIAA1009	0.183552	2.4164	0.0162179	0.0429572
EIF3L	0.183469	2.83426	0.00487645	0.0136791
DERA	0.182004	2.42123	0.0160075	0.0424603
CRYZL1	0.181571	2.44653	0.0149459	0.0398346
CXorf40A /// CXorf40B	0.181412	2.49498	0.0130855	0.0351823
MPV17	0.181156	2.4212	0.0160089	0.0424615
MED31	0.180552	2.3592	0.0188971	0.0495264
N4BP2L1	0.180541	2.49695	0.0130142	0.0350159
CISD3	0.180031	2.39652	0.0171086	0.0451493
GPR89A /// GPR89B /// GPR89C	0.178721	2.37446	0.018147	0.0477077
BCKDHB	0.177407	2.39908	0.0169914	0.0448665
PSME3	0.177359	2.39834	0.0170252	0.0449504
FXYD6	0.175978	2.43742	0.0153208	0.0407587
FUCA2	0.17506	2.44431	0.0150366	0.0400667
TRIM52	0.174634	2.49781	0.0129833	0.0349369
FCGR2C	-0.171392	-2.37263	0.0182353	0.0479287
KIR2DS3	-0.174848	-2.4029	0.0168181	0.0444428
PRKD2	-0.175753	-2.38569	0.0176113	0.0463782
PGM1	-0.177985	-2.49701	0.013012	0.0350119
ZDHHC18	-0.178237	-2.48913	0.0132984	0.03571
UBXN2B	-0.178735	-2.37008	0.0183596	0.04823
UROS	-0.179208	-2.37896	0.0179304	0.0471688
RGS3	-0.17943	-2.49676	0.0130212	0.0350283
ISG20L2	-0.179478	-2.35552	0.0190822	0.0499883
FLJ31485	-0.180318	-2.36124	0.0187956	0.0492806
NARF	-0.180729	-2.53861	0.0115891	0.031384
MYBPH	-0.181762	-2.38198	0.0177867	0.0468099
NOSTRIN	-0.181867	-2.42211	0.0159695	0.0423644
NDE1	-0.182449	-2.37859	0.0179481	0.0472097
LOC200030 /// NBPF11 /// NBPF15 /// NBPF16 /// NBPF8	-0.183119	-2.44266	0.0151042	0.0402303
ADCYAP1R1	-0.183962	-2.42985	0.0156385	0.0415279
PANX2	-0.184682	-2.44416	0.0150428	0.0400809
SIRPD	-0.184988	-2.36381	0.0186679	0.0489799
LOC286109	-0.185452	-2.36045	0.0188346	0.049377
LOC340947	-0.185744	-2.41738	0.0161748	0.0428559
PPP1R10	-0.186114	-2.43105	0.0155881	0.0414112
ERVWE1	-0.188247	-2.46526	0.0142007	0.0379901
ACOX1	-0.188379	-2.74218	0.00643668	0.0179029
MARCHF3	-0.19101	-2.39575	0.0171435	0.0452361
C12orf72	-0.19147	-2.39071	0.0173765	0.0458001
CAMK1D	-0.191549	-2.35947	0.0188835	0.0494938
WDR78	-0.191693	-2.50952	0.0125687	0.03389
NCRNA00204	-0.193841	-2.65652	0.00827931	0.0228136
PRKCG	-0.194708	-2.59386	0.00991398	0.0271005
LOC729991	-0.195133	-2.68779	0.00755779	0.0208946
GK /// GK3P	-0.195368	-2.56269	0.0108303	0.0294407
ZNF324	-0.196202	-2.57893	0.0103439	0.0282037
LOC100130987 /// RAD9A	-0.196312	-2.66463	0.00808637	0.0223079
MAPK4	-0.196867	-2.61363	0.00936963	0.0256812
ACRC	-0.196912	-2.42942	0.0156569	0.041567
ZC3H7B	-0.197864	-2.50911	0.0125831	0.0339255
PPP1R13L	-0.198739	-2.55719	0.0109994	0.0298717
TRIM25	-0.201375	-2.71947	0.00688513	0.0191065
ARHGEF1	-0.202954	-2.51135	0.0125049	0.0337282
TTBK2	-0.204006	-2.54723	0.011312	0.0306678
WIPI1	-0.207418	-2.50889	0.0125906	0.033941
PLEKHG3	-0.207497	-2.77745	0.00579241	0.0161538
ADCY10	-0.207969	-2.81224	0.00521457	0.014593
CMBL	-0.209389	-2.76922	0.00593726	0.0165455
NT5DC4	-0.209904	-2.89799	0.00400714	0.0113189
TSC22D4	-0.210412	-2.82569	0.00500562	0.0140266
LOC100101266	-0.212301	-2.85968	0.00451099	0.0126872
HEATR7A	-0.212735	-2.48641	0.0133988	0.0359625
DKFZp761E198	-0.212841	-2.52285	0.0121108	0.0327281
SLC48A1	-0.213289	-2.88497	0.00417228	0.0117698
CSF2RA	-0.213961	-2.49466	0.013097	0.035209
TNNT2	-0.214315	-2.87958	0.00424243	0.0119617
TMLHE	-0.214442	-2.62381	0.00909979	0.0249735
MDS2	-0.214623	-2.77363	0.00585914	0.0163329
TMCC3	-0.215321	-2.40948	0.0165231	0.0437248
LOC100129656	-0.216601	-2.87215	0.00434102	0.0122275
PACSIN2	-0.216687	-2.87747	0.00427029	0.0120373
FLJ39632	-0.2168	-2.61232	0.00940478	0.0257697
LOC151146	-0.218451	-2.42993	0.0156351	0.0415232
NFE2	-0.218993	-2.40739	0.0166161	0.0439475
DHX34	-0.219241	-2.43891	0.0152588	0.0406083
WDR86	-0.219519	-2.45706	0.0145229	0.0388058
PSORS1C3	-0.219558	-2.63389	0.00883935	0.0242928
IRGM	-0.219971	-2.64178	0.00864042	0.0237664
FAM71F2	-0.22155	-2.45411	0.0146401	0.0390923
LOC349114	-0.222073	-2.59456	0.00989437	0.0270519
RAB36	-0.224176	-2.62578	0.00904835	0.0248414
SLC25A38	-0.224441	-2.89112	0.00409352	0.0115564
DUSP18	-0.225224	-2.77453	0.00584338	0.016291
FLJ45340	-0.225893	-3.17018	0.00166639	0.00480845
C7orf53	-0.226822	-2.41947	0.0160841	0.0426448
GPR143	-0.22799	-2.98836	0.00301543	0.00858826
LPPR2	-0.229613	-2.80064	0.00540108	0.0150943
LOC100132864 /// LOC100293492 /// LOC389906 /// LOC441528 /// LOC729162	-0.229912	-3.0899	0.00217271	0.00623428
PGCP	-0.230179	-3.19281	0.00154483	0.00446426
LOC100131541	-0.230836	-2.89687	0.00402111	0.0113576
TECPR1	-0.231043	-3.22908	0.00136693	0.00395854
PDLIM7	-0.232147	-2.54276	0.0114549	0.0310338
IDS	-0.232946	-3.13536	0.00187087	0.0053857
ZDHHC19	-0.233978	-2.83037	0.00493469	0.0138373
CCDC126	-0.235057	-2.62716	0.00901256	0.0247477
C5orf36	-0.235231	-3.06078	0.00238898	0.00683956
SPTB	-0.235511	-3.19051	0.00155679	0.00449825
SLC45A4	-0.236075	-2.45105	0.0147628	0.0393979
C21orf96	-0.236549	-2.65299	0.00836461	0.023036
FLJ37035	-0.236659	-2.92136	0.00372552	0.0105486
LOC220729 /// SDHA /// SDHAP1 /// SDHAP2	-0.236947	-2.84038	0.00478612	0.0134307
DBN1	-0.238494	-2.65857	0.0082301	0.0226822
SIGLEC10 /// SIGLEC12	-0.240602	-2.50964	0.0125644	0.0338804
TNFSF14	-0.240622	-2.836	0.00485056	0.0136073
ZFP41	-0.240694	-2.98992	0.00300045	0.00854937
FCGR3A /// FCGR3B	-0.244918	-2.8461	0.00470299	0.0132065
ROPN1L	-0.247512	-2.45252	0.014704	0.0392571
LOC254100	-0.248245	-2.51685	0.0123152	0.0332523
HIST1H2AM	-0.250197	-3.17786	0.00162418	0.00468873
PLGLB1 /// PLGLB2	-0.25026	-2.70185	0.0072522	0.0200892
ACPP	-0.253316	-3.48148	0.000565835	0.00165599
CACNA1D	-0.253654	-2.39244	0.0172963	0.0456046
FLJ45340 /// FLJ45445 /// LOC100133150 /// LOC100287274 /// LOC653340	-0.257289	-2.91354	0.00381762	0.0107998
EXTL3	-0.257506	-3.57077	0.000408906	0.00120016
UBXN7	-0.260023	-3.07785	0.00225996	0.00647883
ZKSCAN1	-0.260415	-2.65527	0.00830944	0.0228924
STAG3L1 /// STAG3L2	-0.263811	-2.81901	0.00510846	0.0143032
IGF2BP3	-0.268165	-2.62183	0.00915166	0.0251082
SSH1	-0.268563	-2.72247	0.00682437	0.0189461
FAM153B	-0.269554	-2.38256	0.017763	0.0467529
TNFRSF9	-0.270494	-2.4503	0.0147945	0.0394684
DYSF	-0.271172	-3.263	0.00121792	0.00353431
HCRP1	-0.271644	-3.06049	0.0023912	0.00684547
SIGLEC5	-0.273928	-2.4878	0.0133553	0.0358564
CFLAR	-0.274095	-3.29026	0.00110925	0.00322331
NECAB2	-0.275564	-2.80821	0.00527874	0.0147662
BRAF	-0.276364	-3.63824	0.000318506	0.000936294
DOK4	-0.278967	-3.27998	0.00114912	0.00333722
LOC100287529	-0.28233	-2.47773	0.0137263	0.0367822
LOC100131993	-0.287155	-3.32384	0.000987767	0.00287494
HBBP1	-0.287643	-2.77808	0.00578135	0.016124
APC	-0.287978	-3.09791	0.0021165	0.00607764
LOC142937	-0.290697	-3.36755	0.000848153	0.00247312
TCP11L2	-0.290871	-3.79078	0.000178552	0.000527047
TMEM45B	-0.292114	-3.07912	0.00225056	0.00645231
NAIP	-0.293528	-2.82142	0.00507367	0.0142084
OR7C1	-0.295349	-3.94237	9.85648e-05	0.000292188
FLVCR1	-0.295964	-2.74246	0.00643296	0.0178936
GPR109B	-0.299448	-3.45485	0.000622588	0.00182008
PRRG4	-0.301749	-2.99638	0.00293925	0.00837924
PGM2L1	-0.305343	-2.88801	0.00413442	0.0116674
RNF24	-0.308652	-3.37076	0.000838645	0.00244598
THBD	-0.309347	-2.73565	0.00656873	0.0182611
RAD23A	-0.310543	-2.39767	0.017075	0.0450765
INE1	-0.311336	-4.06896	5.91506e-05	0.00017566
LOC100133761 /// MUC6	-0.311981	-2.82745	0.00498295	0.0139665
CDC27	-0.316195	-2.83634	0.0048502	0.0136072
TLR6	-0.318058	-3.56772	0.000413508	0.0012135
IGF1R	-0.32218	-3.48169	0.000565397	0.00165482
LOC100134822 /// LOC643313	-0.322648	-3.17143	0.00165946	0.00478874
ASAP1IT1	-0.325781	-3.40951	0.000731609	0.00213657
NFIX	-0.329906	-2.66416	0.00810991	0.0223687
C8orf60	-0.331353	-4.12289	4.73987e-05	0.000140919
ZBED6	-0.338358	-2.97181	0.00318017	0.00904486
CACNA1E	-0.351756	-2.43658	0.0153768	0.0408992
LOC285178	-0.357979	-3.27197	0.0011815	0.00343039
ALPL	-0.359297	-2.8681	0.00440291	0.0123933
SPRY4	-0.376606	-2.92484	0.00369154	0.0104563
SLPI	-0.378859	-2.48553	0.0134559	0.0361006
SYNM	-0.388451	-3.34297	0.000925676	0.00269702
LOC388210	-0.390643	-3.7874	0.000180941	0.000534066
LOC100131311	-0.399673	-3.6888	0.000263503	0.000775771
LOC100134822	-0.401135	-3.53926	0.000459349	0.00134593
ARL11	-0.409287	-4.08015	5.65055e-05	0.000167849

## Sheet: C) IFN_II+III_vs_normal
Gene	LogFC	t	P.value	P.value.adj
CFD	0.452328	3.10456	0.00207925	0.00597485
C4orf52	0.403261	4.22926	3.04127e-05	9.05261e-05
MUTED /// TXNDC5	0.385067	3.14974	0.00178944	0.00515589
POMZP3 /// ZP3	0.35106	3.07349	0.00229636	0.00658068
KLHDC7B	0.346176	2.41835	0.016158	0.0428215
RPS15	0.336349	3.56064	0.000425025	0.00124665
KCNE1	0.334831	2.65384	0.00835935	0.0230229
NAPSB	0.3348	2.5605	0.0109155	0.02966
RNASEH2A	0.326665	3.7251	0.000229622	0.000676685
DPM3	0.322465	3.66912	0.00028374	0.000834857
CA6	0.31608	2.79367	0.00552292	0.0154252
HGF	0.3123	4.08378	5.56707e-05	0.000165402
CCDC137	0.301902	3.24615	0.00128996	0.00373998
HDDC2	0.292931	3.16638	0.00168769	0.00486897
C17orf49	0.289301	3.00328	0.00287657	0.00820419
ANG	0.28701	3.67647	0.000276004	0.000812148
HCST	0.28371	3.26909	0.00119281	0.00346234
TIGD1	0.283029	2.96902	0.00320645	0.00911671
NDUFA11	0.281981	3.91816	0.000108512	0.000321444
ETV5	0.280559	3.37018	0.00084037	0.00245085
RFC4	0.277515	2.99145	0.00298583	0.0085088
GPBAR1	0.277	3.38747	0.000790803	0.00230749
GALK1	0.276515	3.63455	0.000322924	0.000949031
LOC653501 /// ZNF658 /// ZNF658B	0.275451	2.61242	0.00940792	0.0257767
LSM7	0.275013	3.09194	0.0021583	0.00619449
FLJ35934	0.273254	3.25629	0.00124615	0.0036146
C15orf48	0.270701	3.79805	0.000173614	0.000512571
SNRPD2	0.270482	3.46624	0.000597695	0.00174821
WARS	0.269831	3.46819	0.000593514	0.0017361
FLYWCH1	0.268203	2.88037	0.00423212	0.0119342
POLR2J	0.267888	3.31682	0.00101209	0.00294459
HSD17B10	0.266778	3.92111	0.000107252	0.000317752
UBXN11	0.266618	2.75097	0.00627225	0.0174617
REC8	0.266499	2.93959	0.00351853	0.00997631
SNHG11	0.266163	3.78513	0.000182485	0.000538552
ZNF642	0.260092	2.39434	0.0172222	0.0454279
XPNPEP2	0.257847	3.37844	0.00081633	0.00238167
EXOC7	0.257358	3.54334	0.000452134	0.00132522
LGALS1	0.256758	3.56457	0.000418321	0.00122747
POLR3B	0.25589	2.94272	0.00348406	0.0098823
DNAJC2	0.254416	3.00809	0.00283129	0.00807708
RHBDF2	0.25422	2.97355	0.00316072	0.00899068
LOC645166	0.253732	3.32764	0.000974819	0.00283818
KIAA1967	0.252814	3.4898	0.00054911	0.00160747
TRAPPC2L	0.251355	3.00981	0.00281576	0.00803482
CRIP1	0.251198	2.55287	0.011139	0.0302307
RNASE6	0.25106	3.70607	0.000246821	0.000727036
MRPL41	0.251051	2.70612	0.00716164	0.0198469
MRPS21	0.250337	3.19542	0.00153134	0.00442584
MRPL54	0.249291	2.98002	0.00309643	0.00881449
ERBB2	0.2488	2.86302	0.0044649	0.0125615
MRPL36	0.248759	2.94817	0.00342485	0.00972049
ELP4	0.248068	2.93073	0.00361773	0.0102505
NRBP2	0.247994	2.93232	0.00359973	0.0102014
ALG14	0.247015	2.8892	0.00411792	0.0116223
RDBP	0.246675	2.9893	0.00300641	0.00856526
NUDCD2	0.246569	2.58671	0.0101177	0.0276307
RRAS	0.246373	3.67836	0.00027405	0.000806452
CLPP	0.245363	3.6347	0.000322743	0.000948562
CACNB4	0.244333	2.78941	0.00558745	0.0156006
NCRNA00183	0.243982	3.19617	0.00152746	0.00441548
RPA3	0.243434	3.27177	0.0011819	0.00343133
MYO10	0.243285	2.52805	0.0119366	0.0322746
ZDHHC11	0.241683	2.4581	0.0144826	0.0387027
PTPN7	0.241187	2.97751	0.00312126	0.00888347
SH2D2A	0.240376	2.40215	0.0168534	0.0445256
MRPS23	0.240166	2.70716	0.00713986	0.0197877
PNOC	0.239106	2.57846	0.0103575	0.0282359
UBQLNL	0.238454	2.89091	0.00409614	0.011563
PRMT5	0.238048	2.542	0.0114797	0.0310986
EGR1	0.237669	2.48478	0.0134599	0.0361071
ZFYVE26	0.237046	3.01884	0.00273539	0.00781287
MAD1L1	0.236421	2.45507	0.014602	0.0389989
NME1	0.236129	3.12818	0.00191583	0.00551195
C11orf49	0.235177	3.30705	0.00104687	0.00304442
HMG20B	0.234979	2.45072	0.0147762	0.0394267
FBXO22	0.234399	2.79636	0.00547141	0.0152842
GOLM1	0.233506	3.09613	0.00212889	0.00611165
ITGB1BP1	0.232922	2.97308	0.00316545	0.00900357
ASCL2	0.231021	3.25552	0.00124943	0.00362341
GLUD1	0.230103	2.57492	0.0104621	0.0285036
CPSF1	0.230052	2.73815	0.00651433	0.0181144
CENPF	0.229366	2.54748	0.011304	0.0306489
NDUFA9	0.229208	2.64006	0.00868337	0.0238787
FLII	0.22812	3.38634	0.000793965	0.00231657
ATP5I	0.226565	3.14376	0.00181954	0.00524129
FTSJ2	0.226563	2.53858	0.0115899	0.0313844
CD33	0.226407	2.86463	0.00444285	0.0125041
WDR41	0.226209	3.32621	0.000979683	0.00285197
TTLL5	0.225155	2.9877	0.00302171	0.00860504
MEA1	0.225102	3.06554	0.00235231	0.00673757
NDUFB11	0.224985	2.47792	0.0137156	0.0367557
MRPS12	0.224602	3.04158	0.00254222	0.00727042
MUT	0.224367	2.50382	0.0127691	0.0343953
LOC285957	0.223477	2.9854	0.00304396	0.00866731
IMP3	0.223327	3.16626	0.00168837	0.00487061
MPHOSPH10	0.22319	3.19693	0.00152359	0.00440485
ITIH4	0.223084	3.05413	0.00244106	0.006986
SKP2	0.220911	2.56936	0.0106281	0.028919
RPP30	0.220308	3.04003	0.00255498	0.0073055
TMEM106C	0.219017	2.81739	0.00513373	0.014373
HNRNPL	0.217852	2.96054	0.00329368	0.00935585
NOSIP	0.217408	2.66283	0.00812884	0.0224196
HSPA14	0.216216	3.23012	0.00136213	0.00394489
CTSH	0.21593	3.15877	0.00173105	0.00499053
PFDN4	0.215642	2.75018	0.0062851	0.0174942
USPL1	0.214794	2.53071	0.0118479	0.0320465
C8orf30A	0.213603	2.49949	0.0129232	0.0347875
OCM /// OCM2	0.212134	2.4903	0.0132556	0.0356036
RABL5	0.211704	2.6595	0.00820786	0.022625
NUP205	0.211373	2.54678	0.0113265	0.0307025
TUFM	0.210071	3.20459	0.00148482	0.00429524
APCDD1	0.209882	2.95783	0.00332195	0.00943379
FIG4	0.209835	2.97972	0.0030994	0.00882237
USMG5	0.208987	2.64466	0.00856863	0.0235776
ACVR2B	0.20831	2.68603	0.00759687	0.0209974
C16orf13	0.208233	2.51315	0.0124426	0.0335762
ELMO3	0.208151	3.03329	0.0026111	0.00746456
BCL7A	0.208028	2.45573	0.0145757	0.03894
COX4I1	0.207861	3.03172	0.00262442	0.00750119
ZNF35	0.207833	2.78879	0.00559787	0.0156268
KCNC3	0.20777	2.8236	0.00503752	0.0141107
ZNF202	0.207471	2.42724	0.0157495	0.0418054
POLR2I	0.207336	2.5755	0.010445	0.0284639
TNFSF12-TNFSF13 /// TNFSF13	0.205335	2.66433	0.00809356	0.022325
RAI2	0.205201	2.74858	0.00631522	0.0175748
UBL5	0.204716	2.87253	0.00433596	0.0122155
JAKMIP1	0.204014	2.78812	0.00560919	0.0156565
ATP5C1	0.203794	2.91066	0.00385214	0.0108954
ACP2	0.203021	2.86794	0.00439766	0.01238
RAB20	0.202973	2.42009	0.016057	0.042579
POLR2L	0.202924	2.78871	0.00559933	0.0156299
C3	0.202898	2.72768	0.00671973	0.0186671
RNPEPL1	0.202763	2.60558	0.00958785	0.0262441
CACNA2D4	0.202731	2.75411	0.00621175	0.0172976
FDXACB1	0.202662	2.58165	0.0102642	0.0280017
KIF22	0.201743	3.05189	0.00245889	0.00703566
MAP4K2	0.201632	2.87143	0.00435069	0.0122524
TMOD4	0.200789	2.98437	0.00305392	0.00869511
LOC100288442 /// LOC339047 /// NPIP	0.200734	3.08091	0.00223747	0.00641557
GINS3	0.200643	2.84467	0.00472363	0.0132612
C22orf40	0.19993	2.76687	0.00597925	0.0166594
NDUFA13 /// YJEFN3	0.199719	2.99673	0.00293601	0.00837107
RTTN	0.199102	2.47016	0.0140112	0.0375076
ENO1	0.199	2.49201	0.0131931	0.0354527
CISD3	0.198615	2.89607	0.00403113	0.0113845
C19orf12	0.198614	2.61339	0.00937597	0.0256954
GNL2	0.198218	2.71629	0.00695008	0.0192843
STX2	0.198174	2.51148	0.0125005	0.0337182
C12orf60	0.197867	2.79889	0.00542974	0.0151725
NDUFA3	0.197634	2.5103	0.0125413	0.0338223
RANBP1	0.197163	2.56622	0.0107227	0.0291624
RPF1	0.196505	2.80295	0.00536358	0.0149932
SGK269	0.196304	2.57612	0.0104266	0.0284172
SART1	0.195606	2.72464	0.00678054	0.0188302
ROMO1	0.194845	2.48559	0.0134288	0.0360322
LDOC1	0.193846	2.55951	0.0109278	0.0296915
LOC100291837 /// RPS21	0.193272	2.35655	0.0190306	0.0498589
FUK	0.192722	2.54702	0.0113188	0.0306836
CLDND1	0.192721	2.89481	0.00404686	0.0114268
CD14	0.192657	2.71415	0.0069941	0.0194017
LIMD1	0.192228	2.44094	0.0151748	0.0404016
RECQL	0.191331	2.62455	0.00908045	0.0249239
ASCC3	0.190983	2.40158	0.0168775	0.0445866
GMPPB	0.189097	2.55841	0.0109617	0.0297783
CNOT6L	0.188915	2.41839	0.016131	0.0427575
RASAL3	0.18813	2.68824	0.00754794	0.0208712
TSPAN32	0.187339	2.40882	0.0165525	0.0437973
RRP12	0.186297	2.58611	0.0101351	0.0276731
C7orf70	0.185939	2.50589	0.0126958	0.0342123
TBCB	0.185887	2.77835	0.00577668	0.016112
ATP5J2	0.185825	2.67368	0.00787614	0.021744
ACYP1	0.18538	2.48184	0.0135686	0.0363834
DHX33	0.184165	2.57016	0.010604	0.028857
GOT2	0.183835	2.52158	0.012154	0.0328367
PDSS1	0.183291	2.43678	0.0153476	0.0408253
NME1-NME2 /// NME2	0.183064	2.59134	0.00998535	0.0272857
CAPS	0.182858	2.69693	0.00735791	0.0203707
PTPRCAP	0.182467	2.71328	0.00701222	0.0194508
PTOV1	0.18216	2.44227	0.0151204	0.040271
MRPS24	0.182116	2.72478	0.00677783	0.0188238
SRM	0.182052	2.5998	0.00974739	0.0266711
USP11	0.181751	2.68864	0.00753895	0.0208489
PLEKHG4	0.181479	2.48828	0.0133298	0.03579
PRB1 /// PRB2 /// PRB3	0.181453	2.65223	0.00838298	0.0230837
RIPK2	0.181434	2.43522	0.0154125	0.0409809
RCCD1	0.181241	2.44397	0.0150504	0.0400988
TBL2	0.180963	2.40713	0.016628	0.0439739
GRN	0.1808	2.66176	0.00815431	0.0224857
TRIM27	0.18074	2.73484	0.00657866	0.0182876
PRMT1	0.180006	2.63417	0.00883229	0.0242779
CCDC142 /// MRPL53	0.179903	2.36826	0.0184487	0.04845
TMEM143	0.179787	2.46224	0.0143184	0.0382821
C12orf45	0.179627	2.45093	0.0147679	0.039409
SOLH	0.179535	2.51309	0.0124445	0.0335794
C16orf79	0.179135	2.37669	0.0180394	0.0474306
LOC100216545	0.177823	2.5618	0.0108574	0.029511
GLO1	0.177467	2.38368	0.0177062	0.0466116
SLC46A3	0.177216	2.52379	0.0120791	0.0326462
UCHL3	0.17721	2.52512	0.0120344	0.0325293
DUOXA2	0.176768	2.42636	0.0157873	0.0419034
ASL	0.176273	2.46832	0.0140818	0.0376854
C1orf124	0.17472	2.49906	0.0129383	0.0348241
NDUFS6	0.17457	2.48666	0.0133894	0.0359392
RIN1	0.17272	2.36566	0.0185765	0.0487573
EIF4E2	0.17216	2.57169	0.0105582	0.0287447
KCNN4	0.171218	2.59306	0.00993678	0.0271579
MRPL40	0.171197	2.53513	0.0117025	0.0316663
CYCS	0.170812	2.49477	0.013093	0.0352004
MRPL38	0.170677	2.60831	0.0095133	0.0260527
MED31	0.170138	2.43516	0.0154149	0.0409826
FANCA	0.169865	2.44071	0.0151844	0.0404246
C3orf33	0.168717	2.37875	0.0179409	0.0471935
NIP7	0.16835	2.45122	0.0147562	0.0393826
TMCO4	0.167919	2.43517	0.0154147	0.0409826
PCP2	0.167891	2.42593	0.0158056	0.0419485
CCDC64	0.167645	2.42994	0.0156348	0.0415232
HSPB1	0.167335	2.4717	0.0139521	0.0373629
RCC1 /// SNHG3-RCC1	0.166965	2.48976	0.0132752	0.0356521
HINT2	0.166182	2.42071	0.0160302	0.0425127
VPS16	0.166166	2.38237	0.0177683	0.0467641
NUCB1	0.165855	2.41746	0.0161714	0.0428496
WDSUB1	0.165202	2.40291	0.0168176	0.0444428
FN1	0.16504	2.39678	0.0170967	0.0451232
CST3	0.164901	2.50074	0.0128783	0.0346729
SERBP1	0.164844	2.37843	0.0179559	0.0472275
LOC100129387	0.164667	2.38832	0.0174882	0.0460787
MPV17	0.162602	2.3805	0.0178572	0.04699
BCKDK	0.160693	2.40874	0.016556	0.0438042
ZNF569	0.160114	2.40413	0.0167626	0.0443064
SYTL3	0.159982	2.35824	0.0189454	0.0496449
TBC1D7	0.151275	2.357	0.0190076	0.0498017
FLJ45340	-0.159642	-2.4541	0.0146405	0.0390923
SLC48A1	-0.159652	-2.36543	0.0185875	0.0487803
PSMD10	-0.160099	-2.38144	0.0178125	0.0468751
C17orf67	-0.16046	-2.41421	0.0163138	0.0431964
NCRNA00204	-0.160621	-2.4112	0.0164468	0.0435356
PSG5	-0.165301	-2.4095	0.0165222	0.0437248
KIR2DS3	-0.166444	-2.50558	0.0127069	0.0342359
ZNF354C	-0.168542	-2.48588	0.0134181	0.0360099
MTUS1	-0.169339	-2.41879	0.0161136	0.0427138
TNNT2	-0.171332	-2.52162	0.0121527	0.0328353
UBXN2B	-0.171527	-2.49143	0.0132142	0.0355007
PLA2G12A	-0.171854	-2.58353	0.0102096	0.0278646
NOL9	-0.172362	-2.41065	0.016471	0.0435971
KPNA4	-0.174401	-2.49627	0.0130389	0.0350717
WHSC1L1	-0.1752	-2.40372	0.0167809	0.0443497
INPP1	-0.175988	-2.40976	0.0165104	0.0436964
C2orf24	-0.176956	-2.61456	0.00934469	0.0256191
LOC100101266	-0.181795	-2.68232	0.00767976	0.0212148
LOC100131541	-0.183306	-2.5198	0.0122143	0.0329918
ANXA8 /// ANXA8L1 /// ANXA8L2 /// LOC653110	-0.183861	-2.61374	0.00936656	0.0256743
CMBL	-0.183962	-2.66499	0.00807803	0.0222876
RIC3	-0.186178	-2.57734	0.0103906	0.0283224
ABCC12	-0.186665	-2.5891	0.0100492	0.0274551
JAG1	-0.187294	-2.46978	0.0140259	0.0375448
SORD	-0.189921	-2.67249	0.00790346	0.0218154
WIPI1	-0.19029	-2.52125	0.0121652	0.0328632
BTNL9	-0.191144	-2.58051	0.0102975	0.0280842
TPM4	-0.192091	-2.5463	0.0113417	0.0307418
GRSF1	-0.19218	-2.7114	0.00705105	0.0195537
C12orf72	-0.192554	-2.63356	0.00884791	0.0243134
INE1	-0.194579	-2.78557	0.00565254	0.0157726
GK /// GK3P	-0.194724	-2.79785	0.0054469	0.0152176
MDS2	-0.194785	-2.75736	0.00615186	0.0171329
TTBK2	-0.195219	-2.67001	0.00796088	0.0219725
TNFRSF4	-0.195292	-2.68722	0.00757034	0.0209279
TAF5L	-0.195857	-2.91746	0.00377121	0.0106712
LOC283588	-0.196136	-2.64041	0.00867466	0.0238577
LOC100294102	-0.19637	-2.91915	0.00375139	0.0106171
NOSTRIN	-0.198551	-2.89652	0.00402548	0.0113693
ARHGAP33	-0.19878	-2.58835	0.0100706	0.0275087
NGFRAP1	-0.198944	-2.49687	0.0130171	0.0350195
LOC728073	-0.200718	-2.82806	0.0049696	0.01393
IRAK1BP1	-0.201194	-2.82949	0.00494798	0.0138728
LOC731139	-0.202172	-2.95521	0.00334959	0.00951108
FRY	-0.203198	-2.64588	0.00853865	0.023498
VKORC1L1	-0.20339	-2.35891	0.0189118	0.0495622
UBXN7	-0.204315	-2.6491	0.00845931	0.0232896
LMLN	-0.204786	-2.50737	0.0126439	0.0340746
MXI1	-0.205431	-2.58326	0.0102175	0.0278829
LOC100129656	-0.206073	-2.99317	0.00296954	0.00846343
LOC440248	-0.206149	-2.89064	0.00409957	0.011572
ABCB1	-0.207151	-2.42186	0.0159802	0.0423904
C1orf150	-0.207913	-2.41172	0.0164238	0.0434799
RNF24	-0.208365	-2.49257	0.0131728	0.0354024
BET3L	-0.211288	-3.11974	0.00196992	0.0056661
TANK	-0.211321	-2.39063	0.0173805	0.0458078
GPR98	-0.212877	-2.46707	0.0141305	0.037809
PLCL1	-0.213035	-2.64294	0.00861137	0.0236909
ZBTB49	-0.213552	-2.49422	0.0131129	0.0352475
LOC100293492 /// LOC389906 /// LOC441528 /// LOC729162	-0.214245	-2.5971	0.00982289	0.026863
RAPGEF6	-0.215339	-2.80924	0.00526227	0.0147219
TCP11L2	-0.217069	-3.09876	0.00211056	0.00606212
NAA15	-0.217298	-2.73009	0.00667203	0.0185414
ZNF281	-0.21756	-2.68228	0.00768078	0.0212163
NUP98	-0.217992	-2.93296	0.00359258	0.0101824
ACACB	-0.218915	-2.76705	0.00597589	0.0166511
TLR6	-0.218919	-2.68989	0.00751155	0.0207757
PMCH	-0.219045	-3.15137	0.00177415	0.00511282
IGF1R	-0.219232	-2.59513	0.00987829	0.0270112
TPM1	-0.219235	-2.57561	0.0104417	0.0284567
SYCP2L	-0.219712	-2.88656	0.00415176	0.0117134
C7orf53	-0.220365	-2.57478	0.0104663	0.0285133
DCUN1D1	-0.22081	-2.42507	0.0158425	0.0420425
RPL21 /// RPL21P19 /// RPL21P28	-0.221254	-3.22239	0.00139825	0.00404847
C16orf57	-0.22225	-2.95438	0.00335837	0.00953419
CFLAR	-0.223822	-2.94304	0.00348061	0.00987377
OR7C1	-0.225017	-3.29004	0.00111009	0.00322556
IGF2BP3	-0.225673	-2.41683	0.016199	0.0429151
GNRHR2	-0.227059	-3.18016	0.00161175	0.00465316
SMTNL1	-0.228333	-3.0689	0.00232676	0.00666566
MCTP1	-0.2291	-2.88616	0.00415699	0.0117275
CBS	-0.229333	-2.4487	0.0148576	0.0396251
LOC100291860	-0.230134	-2.45124	0.0147557	0.0393826
TRPM7	-0.233242	-2.99628	0.0029402	0.00838141
C9orf71	-0.234288	-2.80661	0.00530445	0.0148353
ZNF644	-0.235185	-2.76904	0.00594052	0.0165536
HIPK2	-0.238388	-2.66191	0.00815065	0.0224771
ARL11	-0.238525	-2.60463	0.00961396	0.026314
FLJ37035	-0.239301	-3.2357	0.00133656	0.00387184
FAM132B	-0.239735	-2.35843	0.0189456	0.0496449
GPR109B	-0.242429	-3.06376	0.00236596	0.00677538
LOC100286895	-0.246632	-2.80093	0.00539644	0.0150823
CEP70	-0.246697	-2.83243	0.00490385	0.0137525
ADCYAP1R1	-0.248008	-3.58823	0.000383443	0.00112601
CYTSB	-0.248548	-2.50378	0.0127717	0.0344004
LPIN2	-0.249896	-3.10304	0.00208117	0.00597961
MFAP3L	-0.251652	-2.59897	0.00977364	0.0267364
GRIA3	-0.25203	-3.21638	0.00142694	0.00413126
ORMDL3	-0.257964	-3.23344	0.00134688	0.00390099
FCGR3A /// FCGR3B	-0.258744	-3.29355	0.00109677	0.00318745
POC1B	-0.260141	-3.18374	0.00159255	0.0045983
PGM2L1	-0.262934	-2.7241	0.00679316	0.0188629
BRAF	-0.264237	-3.81037	0.000165534	0.000489037
SIGLEC8	-0.272814	-2.59356	0.00992725	0.0271352
ZBED6	-0.272815	-2.62467	0.0090806	0.0249239
SYNM	-0.273188	-2.57527	0.0104583	0.0284951
CDC27	-0.27428	-2.69501	0.00740534	0.0204945
BMS1P5	-0.276921	-2.74939	0.00630348	0.0175432
ERMAP	-0.277623	-3.4235	0.00069621	0.00203359
OLIG2	-0.279512	-2.4435	0.0150832	0.0401766
WHAMML1 /// WHAMML2	-0.279549	-3.07587	0.00227458	0.00651991
SLC29A1	-0.283375	-3.04846	0.00248634	0.00711377
LOC100134822 /// LOC643313	-0.287733	-3.09799	0.00211593	0.00607639
LOC642869 /// SET	-0.287947	-2.7194	0.00689081	0.0191211
APC	-0.293063	-3.45329	0.000626061	0.00183011
FLJ43681 /// MGC2752 /// RPL23AP53 /// RPL23AP7 /// RPL23AP82	-0.295962	-2.63197	0.00889904	0.0244449
AKTIP	-0.296099	-3.65039	0.000304375	0.000895163
HCRP1	-0.29835	-3.68198	0.000270338	0.000795631
FLJ10661	-0.300304	-2.47204	0.0139546	0.0373673
MOSPD1	-0.304246	-3.55695	0.000430169	0.00126157
LOC285178	-0.315404	-3.15778	0.00173724	0.00500806
CDK9	-0.322572	-3.42718	0.000687155	0.0020074
ITGB3	-0.326063	-2.76538	0.00601695	0.0167624
FAM153B	-0.329302	-3.18827	0.00156947	0.00453313
IDO1	-0.338479	-2.37497	0.0181491	0.0477105
SLC14A1	-0.35173	-2.50163	0.0128705	0.0346561
C4A /// C4B /// LOC100292046 /// LOC100294156	-0.35691	-2.50833	0.0126325	0.0340458
ARHGEF12	-0.358527	-2.72096	0.00687173	0.019074
FLVCR1	-0.359922	-3.6532	0.000301423	0.000886539
LOC100134822	-0.360011	-3.47938	0.000570625	0.0016698
HBBP1	-0.388334	-4.10829	5.03402e-05	0.000149614

## Sheet: D) IFN_I+II+III+vs_normal
Gene	LogFC	t	P.value	P.value.adj
IFI27	1.58124	4.13992	4.47466e-05	0.000133078
SIGLEC1	1.3879	4.7396	3.25805e-06	9.73845e-06
IFI44L	1.38274	4.29701	2.31536e-05	6.89825e-05
USP18	1.28767	4.88665	1.64203e-06	4.91037e-06
KLHDC7B	1.2526	7.11388	7.64006e-12	2.29187e-11
ISG15	1.23721	4.91774	1.41761e-06	4.23984e-06
FLJ42418	1.20452	3.92407	0.000107122	0.000317388
SPATS2L	1.15297	5.37302	1.51535e-07	4.53879e-07
RSAD2	1.10551	3.82031	0.000160798	0.000475203
SERPING1	1.08643	5.41024	1.25304e-07	3.75362e-07
OAS3	1.07953	4.23886	2.96157e-05	8.81712e-05
RTP4	1.04914	5.27048	2.53963e-07	7.6057e-07
LY6E	1.01056	4.77903	2.71444e-06	8.11518e-06
OTOF	0.99429	7.01147	1.39815e-11	4.19389e-11
IFIT1	0.93444	3.55792	0.000431818	0.00126633
OAS1	0.923631	4.08586	5.58728e-05	0.000165992
CMPK2	0.918715	3.56594	0.000419329	0.00123035
IFI44	0.914713	3.73185	0.000225766	0.000665366
HERC5	0.896919	4.11349	4.9887e-05	0.000148287
MX1	0.885483	4.38696	1.57314e-05	4.69034e-05
OASL	0.876903	4.47348	1.07843e-05	3.21748e-05
LGALS3BP	0.873472	6.92956	2.25153e-11	6.75323e-11
HERC6	0.861662	5.15371	4.52032e-07	1.35321e-06
LAMP3	0.861449	3.70821	0.000246917	0.000727272
CXCL10	0.856157	4.28544	2.4303e-05	7.23829e-05
DDX60	0.840756	4.13912	4.48794e-05	0.000133464
EPSTI1	0.827096	3.56009	0.000428388	0.00125643
TRIM6	0.823196	3.77242	0.00019334	0.0005704
IRF7	0.82131	5.5585	5.76834e-08	1.729e-07
XAF1	0.812762	4.66396	4.59749e-06	1.37366e-05
MT2A	0.79538	5.78224	1.75464e-08	5.26113e-08
IGH@ /// IGHG1 /// IGHM /// IGHV4-31 /// LOC100290146	0.79478	3.01546	0.0027764	0.00792652
CCL2	0.77252	6.26908	1.14158e-09	3.42361e-09
BATF2	0.759635	4.19072	3.61865e-05	0.000107684
TIMM10	0.755057	5.19914	3.58828e-07	1.07441e-06
OAS2	0.736238	3.9499	9.66329e-05	0.000286518
SCO2	0.714371	5.29734	2.18909e-07	6.55634e-07
CCL8	0.701598	4.16367	4.04592e-05	0.000120375
PDE9A	0.694536	5.56911	5.33167e-08	1.59822e-07
GOLGA6L4 /// PML	0.685835	5.07178	6.67117e-07	1.9963e-06
IFI6	0.679579	4.7161	3.60003e-06	1.07585e-05
RRM2	0.677322	4.16173	4.07335e-05	0.000121183
LAP3	0.661041	4.43579	1.26681e-05	3.77827e-05
IFIH1	0.647138	3.99137	8.17731e-05	0.00024249
FBXO6	0.642525	4.31111	2.16682e-05	6.45785e-05
IGK@ /// IGKC /// IGKV3D-15	0.621802	3.71401	0.000241225	0.000710646
LOC100287723	0.613395	3.80958	0.000167281	0.000494103
ETV7	0.612742	3.16164	0.00172231	0.00496597
ODF3B	0.610868	4.47505	1.06172e-05	3.16783e-05
MS4A4A	0.599767	4.17032	3.91722e-05	0.000116553
IFI35	0.596635	4.27551	2.52149e-05	7.5094e-05
BIRC5	0.593525	4.24332	2.88154e-05	8.57997e-05
IFIT5	0.588715	3.88627	0.000124032	0.000367105
PARP12	0.586838	5.52401	6.73415e-08	2.01809e-07
EPR1	0.585855	4.57821	6.67077e-06	1.9918e-05
IGK@ /// IGKC /// LOC652493 /// LOC652694	0.585003	3.04127	0.00255487	0.0073055
SAMD4A	0.583131	3.30632	0.00105456	0.00306637
CCRL2	0.582385	5.44892	9.9386e-08	2.97761e-07
PNPT1	0.582279	3.71932	0.000236043	0.000695517
CNP	0.580015	5.54702	5.97215e-08	1.78985e-07
IGK@ /// IGKC /// LOC100291464	0.575088	2.8934	0.00407835	0.0115143
CFD	0.574556	3.2059	0.00148503	0.00429558
UBQLNL	0.558957	5.50909	7.27815e-08	2.18083e-07
EPHB2	0.550002	5.67486	3.04288e-08	9.12317e-08
IFIT3	0.544751	3.27636	0.00116919	0.00339529
PLSCR1	0.542055	3.77732	0.00018918	0.000558237
SAMD9L	0.528078	4.09365	5.37395e-05	0.000159685
LOC652493	0.526462	3.19447	0.00154251	0.00445783
DHX58	0.525294	5.0758	6.46284e-07	1.93408e-06
IGLC1 /// IGLL5 /// IGLV3-16 /// IGLV3-25	0.522487	2.92639	0.00367897	0.010422
KIF18B	0.518316	3.75883	0.000202805	0.000598244
TTC21A	0.517134	4.42005	1.34114e-05	3.99941e-05
CEP55	0.512249	3.80694	0.00016844	0.000497493
IGL@	0.511535	2.66278	0.00815069	0.0224771
CDCA7	0.50769	3.45243	0.000630372	0.00184247
IGKV1D-13	0.499062	2.93379	0.00359474	0.0101879
LOC100293440	0.496354	2.59467	0.00991325	0.0271002
HESX1	0.494831	4.65693	4.66132e-06	1.39264e-05
LGALS9	0.493761	4.731	3.31948e-06	9.92139e-06
REC8	0.492541	4.41677	1.36045e-05	4.05674e-05
TREX1	0.49025	4.66205	4.55385e-06	1.36071e-05
LOC100130100 /// LOC100291464	0.486995	3.15519	0.00175739	0.00506551
NCAPH2	0.485964	4.99046	9.77223e-07	2.9231e-06
KIF11	0.484793	3.99975	7.83396e-05	0.0002324
GZMH	0.480706	2.56106	0.0109037	0.0296313
GBP4	0.480198	3.54676	0.000448134	0.00131358
DHRS9	0.477972	3.20856	0.00147019	0.00425403
TRIM5	0.475803	3.8125	0.000164577	0.000486275
C18orf49	0.475791	3.31809	0.001011	0.00294162
MOV10	0.473928	4.15889	4.08319e-05	0.000121467
CHI3L2	0.468923	4.14692	4.29126e-05	0.00012764
ZNF684	0.466096	3.82187	0.000158393	0.000468188
GTSF1	0.461637	3.18804	0.00157346	0.00454407
CES1	0.460004	2.62563	0.00907209	0.0249036
BST2	0.455798	5.09596	5.85677e-07	1.75294e-06
ZCCHC2	0.452449	3.14161	0.00183813	0.0052938
MT1F	0.451172	4.71526	3.56908e-06	1.06667e-05
HIST1H4H	0.449791	3.20681	0.00147765	0.00427507
C2	0.44792	5.51149	7.18767e-08	2.15386e-07
ZBP1	0.446448	3.19061	0.00156021	0.00450755
MT1P2	0.445041	5.02632	8.2193e-07	2.45923e-06
MAD1L1	0.444882	3.75572	0.000204308	0.00060248
FMNL2	0.444417	3.32165	0.000996893	0.00290113
SP140	0.444157	4.30724	2.184e-05	6.5086e-05
JUP	0.443288	3.99517	7.97841e-05	0.000236639
IGLV1-44	0.436673	2.60053	0.00974812	0.0266715
FAM70A	0.435519	5.15664	4.34617e-07	1.30116e-06
BLVRA	0.434319	4.12765	4.64772e-05	0.000138197
FAM125A	0.433292	3.44987	0.000634769	0.0018552
AGRN	0.431892	3.71326	0.000240189	0.000707641
TNNT1	0.431865	2.72586	0.00676894	0.0188003
C4orf52	0.427597	3.64572	0.000309736	0.00091075
COMMD4	0.426755	4.09397	5.3392e-05	0.000158664
HIST1H4D	0.426165	3.46869	0.000593488	0.0017361
RHBDF2	0.425696	4.04797	6.44351e-05	0.00019129
PARP11	0.425225	4.34376	1.86716e-05	5.56585e-05
NDC80	0.424544	4.04056	6.6405e-05	0.000197099
KIAA1958	0.424459	3.79466	0.000175897	0.000519245
EIF2AK2	0.423194	3.56822	0.000413316	0.00121302
IGK@ /// IGKC /// LOC652493	0.422404	2.61981	0.00922169	0.0252911
LOC100293679	0.420751	3.30869	0.00104209	0.00303071
IGH@ /// IGHA1 /// IGHA2 /// IGHG1 /// IGHG3 /// IGHM /// IGHV3-23 /// IGHV4-31 /// LOC100290375	0.416929	3.25617	0.00124754	0.00361839
EAF2	0.414797	4.01616	7.33061e-05	0.000217497
NME1	0.412859	4.44647	1.19463e-05	3.56392e-05
IGKV4-1	0.409288	2.90557	0.00392002	0.0110805
CDKN3	0.409162	4.06969	5.89763e-05	0.000175154
DUSP5	0.409038	3.01918	0.00273555	0.00781287
GBP1	0.408415	2.65261	0.00839039	0.0231027
RSPH9	0.408246	2.51427	0.0124237	0.0335353
TRIM14	0.408141	4.43399	1.2618e-05	3.76358e-05
CKS1B	0.407669	3.46297	0.000604728	0.00176844
GBP3	0.406359	3.11292	0.00201803	0.00580154
MT1G	0.40599	4.61875	5.54341e-06	1.65574e-05
C17orf49	0.403185	3.40268	0.00075004	0.00218968
EZH2	0.402746	3.87793	0.000127181	0.000376299
TLR7	0.402561	3.13321	0.00188657	0.00542984
RNASEH2A	0.401311	3.72038	0.000233781	0.000688897
GBP5	0.39803	3.47446	0.000580757	0.001699
PARP10	0.394013	3.94425	9.78301e-05	0.000290029
NAPSB	0.392467	2.44013	0.0152298	0.0405408
GPBAR1	0.390133	3.87865	0.00012682	0.000375258
ZFYVE26	0.388907	4.02647	7.0311e-05	0.000208679
TRIM69	0.388765	4.30019	2.25082e-05	6.70684e-05
MGC29506	0.386829	2.97604	0.00313842	0.00893007
DBF4B	0.384441	3.28182	0.0011419	0.0033169
UBE2L6	0.383412	4.64036	5.02618e-06	1.50155e-05
SLC1A4	0.382503	4.24142	2.88916e-05	8.60212e-05
XPNPEP2	0.382441	4.07371	5.80152e-05	0.000172322
NDUFA9	0.38068	3.56465	0.000418203	0.0012272
GALM	0.378108	3.36832	0.000845862	0.00246671
FTSJD2	0.377678	4.17553	3.80981e-05	0.000113365
MT1H /// MT1P2	0.376884	5.07617	6.45113e-07	1.9307e-06
MBTPS2	0.376714	2.78805	0.00561622	0.0156751
TOP2A	0.376037	3.25101	0.00126875	0.00367897
CD14	0.374237	4.28614	2.38978e-05	7.11809e-05
WARS	0.372496	3.89228	0.000120198	0.000355804
IDH2	0.372197	4.0133	7.41591e-05	0.000220013
EMP1	0.371535	3.28238	0.00113968	0.00331068
RNASE1	0.371464	3.1193	0.0019728	0.00567369
NCRNA00183	0.370361	3.94429	9.78124e-05	0.000289996
GBP6	0.368917	2.96995	0.00320039	0.00910064
LOC100290557	0.368095	2.38872	0.0174894	0.0460787
SLAMF7	0.368011	2.64817	0.0084941	0.0233797
TIGIT	0.367033	2.96033	0.00329642	0.00936307
MYOF	0.366416	2.55816	0.0109815	0.0298266
LOC339803	0.366336	2.48941	0.0133044	0.035724
NCOA7	0.364696	3.36453	0.000857152	0.00249898
HIST1H2BO	0.364348	2.59549	0.00988047	0.0270155
MT1X	0.364325	3.60229	0.000364036	0.0010695
PLA2G7	0.364308	2.5529	0.0111443	0.0302433
LOC729810	0.363092	3.87586	0.000128216	0.000379336
C19orf46	0.362523	2.66189	0.00815823	0.0224937
NLRP2	0.361798	2.37599	0.0180919	0.0475658
C19orf66	0.361509	4.33146	1.96854e-05	5.86768e-05
IGLV1-44 /// LOC100290557	0.361189	2.47626	0.0137929	0.0369541
NUP37	0.360594	3.9259	0.000105233	0.000311811
MAP2K6	0.359351	2.69718	0.00735874	0.0203718
GRAMD1B	0.359104	4.55929	7.24466e-06	2.16302e-05
VSIG10L	0.357769	3.08803	0.00218655	0.00627237
IL15RA	0.357353	4.32743	2.00297e-05	5.96991e-05
LOC100132884	0.357045	3.21234	0.00144654	0.00418693
GZMB	0.353576	2.48403	0.0135049	0.0362191
RRAS	0.353438	4.28988	2.35206e-05	7.00666e-05
DHCR24	0.353082	3.32728	0.000976034	0.00284153
NKG7	0.351892	2.79774	0.00545404	0.0152366
NDUFB11	0.350354	3.13697	0.00186092	0.00535775
MT1E	0.34826	3.58879	0.000382653	0.00112376
NTNG2	0.348184	3.25554	0.00124934	0.00362337
ADA	0.348152	2.94527	0.0034564	0.00980757
C22orf28	0.348048	4.09585	5.29817e-05	0.000157455
TMEM123	0.347518	3.53597	0.000464451	0.00136079
MX2	0.34395	4.22242	3.1301e-05	9.31639e-05
IGLJ3	0.34309	2.37043	0.0183614	0.0482321
CTSL1	0.342677	3.7979	0.00017371	0.000512823
LOC728769	0.342617	3.23531	0.00133834	0.00387676
TOR1B	0.342597	3.55575	0.000432074	0.001267
LOC729839	0.342006	2.50877	0.0126035	0.0339737
ZNFX1	0.341427	3.68706	0.000265211	0.000780747
ATP10A	0.340444	2.87681	0.00428077	0.0120661
ITIH4	0.339025	3.7733	0.000190979	0.000563508
PLAC8	0.337495	4.02378	7.10824e-05	0.000210955
NAGK	0.337407	4.44603	1.19697e-05	3.57066e-05
HMMR	0.337298	3.8331	0.000151547	0.0004481
CD38	0.336757	3.81763	0.000160938	0.000475585
RBCK1	0.336274	3.68326	0.00026903	0.000791886
GMNN	0.33601	2.94753	0.00343168	0.00973863
PARP9	0.335513	3.65582	0.000298249	0.00087726
C15orf48	0.335436	3.82605	0.000155761	0.000460528
PHACTR1	0.332733	2.80666	0.00530359	0.0148338
C9orf91	0.332141	2.74397	0.0064043	0.0178161
IGHD /// LOC100290059 /// LOC100292999	0.331892	2.53449	0.0117287	0.0317316
ZWINT	0.331753	3.15306	0.00176423	0.00508455
USP6NL	0.330545	2.71629	0.00695059	0.0192846
CRIP1	0.329512	2.72242	0.00682924	0.0189584
LGALS1	0.327683	3.69836	0.000254125	0.000748453
PARP14	0.327246	3.9299	0.000103576	0.000306962
C3AR1	0.325392	2.92027	0.00373819	0.0105818
APOBEC3G	0.325196	3.82161	0.000158471	0.000468388
PVRIG	0.324533	2.44359	0.0150743	0.0401576
PRDX4	0.322289	2.58092	0.010288	0.0280616
TRIM78P	0.322163	2.96503	0.00324719	0.00922846
CISD3	0.320812	3.80294	0.000170363	0.000503105
BOLA2 /// BOLA2B	0.320741	3.24563	0.00129223	0.00374631
SULT1A1	0.318703	3.51791	0.000496004	0.00145276
DNAH12	0.318217	2.66167	0.00815733	0.0224926
HCST	0.317771	2.97671	0.00312917	0.0089043
LOC100287627	0.316662	2.72929	0.0066886	0.018584
APOL6	0.315985	3.69007	0.000262211	0.000772017
MRPL36	0.315697	3.04169	0.00254135	0.00726885
C18orf19	0.315281	2.84375	0.00473699	0.013297
IFITM3	0.315028	3.82277	0.000157756	0.000466367
NDUFS6	0.31484	3.64592	0.000309501	0.000910118
MICALL1	0.314575	3.07221	0.00230185	0.00659597
ZNF101	0.313506	2.80315	0.00536019	0.0149856
CCDC137	0.312704	2.73342	0.00660643	0.0183625
SCD	0.312638	2.76526	0.00600802	0.0167385
RASGRP3	0.312489	2.78586	0.0056476	0.0157598
ISG20	0.311765	3.28052	0.00114698	0.00333123
FXYD5	0.310266	2.66053	0.00818596	0.0225661
CISH	0.310208	3.01008	0.00281328	0.00802878
PGAP1	0.30903	2.6384	0.00872528	0.0239911
CCNA1	0.308267	2.48481	0.0134647	0.0361179
PTPRA	0.30714	3.10327	0.00207958	0.00597542
NCAPG	0.306783	3.20658	0.00147492	0.00426743
CTRL	0.306478	3.20585	0.00147854	0.00427736
CBR1	0.306416	3.6471	0.000308139	0.000906174
SAMD9	0.306397	3.13714	0.00185992	0.00535519
CD8B	0.305948	2.45563	0.0145849	0.03896
EIF5B	0.305885	3.09676	0.0021245	0.00609943
CENPF	0.305126	2.75507	0.00619404	0.0172493
MOXD1	0.304479	2.71964	0.00688172	0.0191006
CKS2	0.303816	2.87636	0.00428495	0.0120771
CSE1L	0.303274	3.07488	0.00228193	0.00654056
DTL	0.303139	3.05259	0.00245331	0.0070206
SCARB2	0.302933	3.01125	0.00280278	0.00800033
RFC4	0.302277	2.64893	0.00846341	0.0232995
HAVCR2	0.301956	3.54279	0.000453048	0.00132781
BATF3	0.301859	2.86919	0.00438082	0.0123342
ACOT9	0.301849	3.61457	0.000347833	0.00102204
EGR1	0.300453	2.55366	0.0111102	0.0301561
MKI67	0.299347	3.44217	0.000651438	0.0019038
LAG3	0.297877	2.49919	0.0129339	0.0348144
SGK269	0.296371	3.16186	0.0017133	0.00494063
TNFSF8	0.2959	2.64643	0.00852486	0.0234629
GNL2	0.295895	3.29641	0.00108602	0.00315663
CHD7	0.295372	2.86061	0.00449813	0.0126526
FXYD6	0.294745	3.63542	0.000321873	0.000946067
FANCL	0.29411	2.42228	0.0159634	0.0423508
HDDC2	0.293612	2.58013	0.0103086	0.0281109
PATL2	0.292576	2.70888	0.00710377	0.019695
SLFN12	0.291711	2.59837	0.00978746	0.026771
CALML4	0.291345	3.04351	0.00252641	0.00722702
ATP5J2	0.291088	3.40486	0.000743737	0.00217171
SH2D2A	0.290538	2.36039	0.0188395	0.049387
ADAP2	0.290241	3.5424	0.000453683	0.00132958
HIST1H2BB /// HIST1H2BC /// HIST1H2BD /// HIST1H2BE /// HIST1H2BG /// HIST1H2BH /// HIST1H2BI	0.290113	2.98853	0.00301373	0.00858395
ITGB7	0.290022	2.87763	0.00426818	0.0120328
UHRF1	0.290009	2.88774	0.0041367	0.0116731
FANCA	0.290003	3.38755	0.000790595	0.00230703
LOC100130357	0.289514	2.35955	0.0188828	0.0494938
HIST1H2BD	0.288976	2.40029	0.0169399	0.0447408
FBXO22	0.287679	2.79008	0.00557621	0.0155712
MCM4	0.287228	3.47516	0.000578843	0.00169351
RPL22L1	0.286906	2.8679	0.00439823	0.0123809
KIAA0226	0.286685	3.55273	0.00043687	0.00128089
MYO18A /// TIAF1	0.285678	3.20347	0.00149044	0.0043104
PGP	0.285459	3.06136	0.00238446	0.00682704
FPR3	0.285203	3.13005	0.00190404	0.00547873
ALG14	0.285055	2.71054	0.00706911	0.0196013
ITGA4	0.284992	2.68709	0.00757342	0.0209352
FANCI	0.284577	3.36281	0.000862349	0.00251397
ACP2	0.283781	3.259	0.00123468	0.00358202
NRBP2	0.283706	2.72716	0.00673028	0.0186941
HOXA1	0.283414	2.89521	0.00404192	0.0114143
GINS1	0.283015	2.53584	0.0116792	0.0316072
POLR2J	0.282907	2.84763	0.00468104	0.0131465
PI4K2B	0.282846	2.68979	0.00751367	0.0207802
CCR5	0.282783	2.73986	0.00648131	0.0180248
EXOSC10	0.28231	2.90807	0.00388331	0.0109781
ZNF673 /// ZNF674	0.28118	2.4753	0.0138145	0.0370054
IFIT2	0.280538	2.63512	0.00880804	0.0242127
GRN	0.280438	3.35644	0.000881779	0.00257012
IPO13	0.280079	2.97047	0.00319176	0.00907724
FUK	0.279823	3.00646	0.00284609	0.00811881
C1orf31	0.279664	3.29378	0.0010959	0.00318515
CYSLTR1	0.278916	2.56511	0.0107564	0.0292507
DUS3L	0.278665	2.59995	0.00974346	0.026662
ULK2	0.277821	2.38349	0.0177152	0.0466327
ETV5	0.276875	2.70385	0.00720969	0.0199764
TMEM140	0.276391	2.81924	0.00510492	0.0142942
C11orf85	0.276155	3.08449	0.00221147	0.00634225
ROMO1	0.275298	2.85505	0.00457558	0.0128592
MYRIP	0.275219	3.28358	0.00113502	0.00329736
VRK2	0.274943	2.90024	0.00397919	0.0112435
DNAJC15	0.274632	2.53655	0.011656	0.0315482
TBL2	0.274437	2.96772	0.00321973	0.00915333
C11orf83	0.274092	2.93931	0.00352163	0.00998382
MRPL12	0.273905	3.1575	0.00173834	0.0050109
SLC3A2	0.273371	3.50973	0.000510937	0.0014964
C4orf48	0.273174	2.38539	0.0176257	0.0464133
CASP7	0.272761	2.91054	0.0038536	0.0108989
CEP152	0.272483	2.60712	0.00954569	0.0261383
SSBP1	0.272376	3.17728	0.00162736	0.00469762
CAPG	0.272035	3.258	0.00123891	0.00359382
TMEM229B	0.271899	2.85944	0.00451433	0.0126958
HEXIM2	0.271672	2.56788	0.0106726	0.0290331
PDHX	0.271657	2.7195	0.00688459	0.0191062
KNTC1	0.271645	3.00608	0.00284958	0.00812824
BCL7A	0.271513	2.60567	0.0095854	0.026239
MUSTN1	0.271193	2.45214	0.0147192	0.039293
EXOC2	0.270788	2.72135	0.00684694	0.0190064
FAM72A /// FAM72B /// FAM72C	0.270696	2.52812	0.0119343	0.0322703
MRPL41	0.270693	2.3721	0.0182611	0.047991
CCR1	0.270504	2.99961	0.00290914	0.00829602
DDIT3	0.270224	2.89518	0.00404223	0.0114144
CST3	0.270205	3.33127	0.000962617	0.00280337
NKIRAS1	0.269519	2.4816	0.0135774	0.0364049
CD2AP	0.269276	2.69202	0.00746475	0.0206538
TMEM219	0.269237	2.96169	0.00328168	0.00932355
SRM	0.268697	3.11946	0.00197174	0.005671
SPHK2	0.268454	2.51708	0.0123071	0.0332366
SULT1A2	0.268361	3.19217	0.00154815	0.00447355
C3orf14	0.268238	2.54839	0.0112754	0.030577
ENO1	0.268149	2.72988	0.00667615	0.0185517
LSM7	0.268148	2.45088	0.0147696	0.0394114
IGLL1 /// IGLL3 /// LOC91316	0.267812	2.36188	0.0187638	0.049203
TDRD7	0.267585	2.71617	0.00695251	0.0192887
FUCA2	0.267378	3.32452	0.000985426	0.00286832
MRPL54	0.266373	2.58865	0.0100621	0.027487
HIST1H3C	0.266291	2.8486	0.00466717	0.01311
RWDD2B	0.265953	2.70106	0.00726919	0.0201325
BTN2A2	0.265805	3.03342	0.00261007	0.00746208
HTR2B	0.265539	2.48425	0.0134787	0.0361532
MRPL13	0.265529	2.82468	0.00502097	0.0140661
AK2	0.265336	2.87761	0.00426846	0.0120329
PLA2G16	0.2649	2.42591	0.0158062	0.0419485
CENPW	0.264879	2.69152	0.00747563	0.0206801
PRR5L	0.26478	2.48999	0.013267	0.035632
HSD17B10	0.264777	3.16381	0.0017022	0.00490989
SCLY	0.264762	3.10133	0.00209285	0.00601241
STX17	0.26461	3.13891	0.00184901	0.00532414
ZXDA	0.26428	2.47833	0.0137001	0.0367228
KIF22	0.263515	3.24075	0.00131383	0.00380722
LONP1	0.262735	2.5717	0.0105578	0.0287447
CENPB	0.261847	2.79286	0.0055297	0.0154422
RPP30	0.260371	2.92087	0.00373118	0.0105633
TARBP1	0.260313	2.58544	0.0101544	0.0277224
MCTS1	0.260296	3.08206	0.00222908	0.00639234
CROT	0.260116	2.95197	0.00338404	0.00960647
GADD45B	0.259512	2.9825	0.00307216	0.00874596
POLR2L	0.259508	2.89929	0.00399097	0.0112753
SLC6A12	0.259353	2.66442	0.00809149	0.0223207
GPR180	0.259344	2.60984	0.00947183	0.0259455
NVL	0.259321	2.87027	0.00436618	0.0122937
ATP5I	0.259211	2.92403	0.00369457	0.0104642
SEPT4	0.259165	2.45009	0.0148015	0.0394848
RGL1	0.258561	2.5715	0.010564	0.0287587
SLC27A3	0.258425	3.26268	0.00121926	0.00353796
TIMELESS	0.25832	2.66484	0.00808163	0.0222962
C17orf75	0.257928	2.5258	0.0120116	0.0324696
CIB1	0.257563	2.39535	0.017162	0.0452796
ATP5C1	0.257215	2.98654	0.00303297	0.00863657
TMEM106C	0.256831	2.68589	0.00760002	0.0210048
ZNF629	0.256547	2.94944	0.00341115	0.00968222
STAB1	0.256406	2.9094	0.00386726	0.0109341
USMG5	0.255879	2.63244	0.00887652	0.0243875
TBC1D7	0.255863	3.24094	0.00131301	0.00380508
MCOLN2	0.255657	2.36381	0.0186677	0.0489799
FIBP	0.255322	3.08843	0.00218321	0.00626319
THUMPD2	0.255107	2.51354	0.0124288	0.0335451
MRPL40	0.255004	3.06989	0.00231931	0.00664475
RIPK2	0.254524	2.77729	0.00579517	0.0161605
LAIR1	0.254501	2.7528	0.00623609	0.0173632
C6orf125	0.254384	2.90869	0.00387585	0.0109577
TMEM62	0.253931	3.1612	0.00171708	0.0049512
C19orf10	0.253263	2.88756	0.00413897	0.0116788
TRIM22	0.252117	2.52241	0.0121258	0.0327664
LOC400099	0.25205	2.78648	0.00563698	0.0157311
C14orf93	0.2518	2.83324	0.00489172	0.0137211
BRCA1	0.251424	2.96007	0.00329861	0.00936867
ASCL2	0.251054	2.87612	0.0042881	0.0120852
C11orf31	0.250342	2.40127	0.0168917	0.0446215
C14orf156	0.249933	2.54124	0.011504	0.0311612
SRGAP2	0.249651	2.49039	0.0132523	0.0355968
APOL1	0.249522	2.93079	0.00361713	0.0102494
BIN1	0.249055	2.36402	0.0186575	0.0489585
C17orf66	0.249026	2.49812	0.0129722	0.0349091
CLEC2D	0.248839	2.49574	0.0130577	0.0351181
BLZF1	0.248768	2.40388	0.0167736	0.0443328
HCG26	0.248716	2.55379	0.0111054	0.0301448
ABCC10	0.248607	2.70083	0.00727403	0.0201447
PPFIBP2	0.247991	2.6417	0.00864228	0.0237701
GALK1	0.24786	2.64855	0.00847284	0.0233226
ZNF593	0.247516	2.48476	0.0134597	0.0361071
SNRPA	0.247077	2.78909	0.00559284	0.0156147
DRAP1	0.24636	2.86102	0.00449238	0.0126372
MTHFD1	0.245911	2.54982	0.0112301	0.0304631
PLAGL2	0.245613	2.85678	0.00455143	0.0127961
C1QB	0.245604	2.87042	0.0043642	0.0122889
ACAA2	0.245315	2.79569	0.00548259	0.0153145
MRP63	0.244986	2.58595	0.0101396	0.0276837
KRIT1	0.244898	2.45612	0.0145601	0.0389006
SAT2	0.244499	2.96992	0.0031973	0.00909242
MAFB	0.243646	2.61248	0.00940054	0.0257596
NDUFA8	0.242839	2.48269	0.0135366	0.0362997
DDX19A	0.242808	2.85546	0.00456982	0.0128454
LOC645166	0.242685	2.58746	0.0100962	0.0275767
DDX41	0.242114	2.92908	0.00363656	0.0103025
SCG5	0.242027	2.6591	0.00821761	0.0226505
RPA3	0.240249	2.62504	0.0090676	0.0248928
ACYP1	0.239911	2.61115	0.00943635	0.025853
THG1L	0.239483	2.44761	0.0149021	0.0397313
STAT1	0.23932	2.87195	0.00434372	0.0122343
PDE8A	0.239151	2.49864	0.0129536	0.0348632
SPSB1	0.23905	2.72423	0.0067889	0.0188522
CYCS	0.238292	2.82938	0.00494965	0.0138767
NDUFB8 /// SEC31B	0.238106	2.78171	0.00571857	0.0159519
GCH1	0.237913	2.39336	0.0172537	0.0455029
C17orf44	0.237331	2.68831	0.00754636	0.0208681
RGS1	0.237204	2.37757	0.0179974	0.0473228
FIG4	0.236616	2.73157	0.00664273	0.0184623
STYXL1	0.236197	2.61896	0.00922736	0.0253051
SNHG11	0.236093	2.72952	0.0066832	0.0185702
LHFPL2	0.236068	2.36333	0.0186916	0.0490335
ZG16B	0.235996	2.66596	0.00805515	0.0222272
LARS2	0.235951	2.69994	0.00729316	0.0201952
ETFDH	0.235817	2.72741	0.00672525	0.0186813
MPV17	0.235685	2.80508	0.00532909	0.0149005
FCHSD1	0.235379	2.60908	0.00949245	0.0259988
LTA	0.234864	2.45571	0.0145766	0.03894
S100A7	0.234775	2.58695	0.0101111	0.0276141
MRPL10	0.234752	2.87984	0.00423907	0.011953
C3	0.234578	2.56374	0.0107981	0.029355
CHKB-CPT1B /// CPT1B	0.234027	2.70429	0.00720033	0.0199516
NIT2	0.233881	2.53444	0.011725	0.0317234
LOC285084	0.23315	2.61453	0.00934528	0.0256191
PRMT10	0.232809	2.77589	0.00581948	0.0162273
SNRPD2	0.232182	2.41891	0.0161081	0.0427045
LOC150776 /// SMPD4	0.231524	2.39074	0.0173753	0.0457993
C5orf56	0.231366	2.75849	0.00613101	0.0170759
ST3GAL5	0.23134	2.46458	0.0142271	0.0380586
MAP4K1	0.230947	2.63217	0.0088834	0.0244034
CORO2A	0.230704	2.39168	0.0173314	0.0456864
ANG	0.230573	2.40111	0.0168988	0.0446377
HCP5	0.230221	2.923	0.00370642	0.0104965
LOC158960	0.230202	2.74249	0.0064308	0.0178887
LOC728613 /// PDCD6	0.230127	2.47143	0.0139625	0.0373853
CUL1	0.229477	2.49175	0.0132025	0.0354716
ZNF259 /// ZNF259P1	0.228375	2.70762	0.00713004	0.019763
TSPAN32	0.228159	2.38498	0.017645	0.0464559
MPHOSPH10	0.227659	2.65103	0.00841224	0.0231614
COQ5	0.227442	2.57847	0.0103572	0.0282359
NDUFS8	0.227406	2.50439	0.0127488	0.0343449
DCTD	0.22715	2.59182	0.00997171	0.0272501
TRIM38	0.22672	2.85238	0.00461335	0.0129613
SMARCAL1	0.225805	2.75217	0.00624788	0.017395
DGKA	0.22555	2.54898	0.0112566	0.0305279
SORT1	0.224894	2.41716	0.0161846	0.0428794
CALR	0.224498	2.64355	0.00859639	0.0236511
TMCO4	0.223261	2.63217	0.00888332	0.0244034
PML	0.223013	2.36587	0.0185661	0.0487328
CREM	0.222647	2.56084	0.0108868	0.0295873
TNFSF13B	0.222389	2.42491	0.0158491	0.0420574
NDUFB7	0.220619	2.49081	0.013237	0.0355594
NDUFA13 /// YJEFN3	0.220352	2.68791	0.00755518	0.0208886
DISP1	0.220144	2.41643	0.0162166	0.0429567
EPRS	0.220036	2.48581	0.0134208	0.0360129
PSMD2	0.219681	2.63079	0.00891873	0.0244975
GRIN3A	0.219464	2.63404	0.00883571	0.0242844
CUTA	0.219008	2.3852	0.0176344	0.0464309
RNF213	0.218719	3.02784	0.00265733	0.00759431
NOP56	0.217333	2.66047	0.00818488	0.0225645
SNRPF	0.217189	2.57315	0.0105146	0.0286362
ACD	0.215695	2.43955	0.0152325	0.0405455
APOBEC3F /// APOBEC3G	0.215694	2.41277	0.0163774	0.0433622
RIN1	0.214848	2.39228	0.017304	0.0456222
C9orf95	0.214315	2.50208	0.0128307	0.0345532
DEM1	0.214204	2.55136	0.0111816	0.0303352
NME1-NME2 /// NME2	0.214107	2.46391	0.0142533	0.0381262
GINS3	0.214047	2.4671	0.0141292	0.0378078
LOC100292959	0.213854	2.44211	0.0151267	0.0402854
HSPE1	0.213615	2.46263	0.0143032	0.0382439
RPF1	0.213118	2.47134	0.0139657	0.0373904
CTSD	0.212971	2.39734	0.017071	0.0450687
SSBP4	0.212158	2.47632	0.013776	0.0369109
GNMT	0.212148	2.44208	0.0151279	0.0402861
UCHL3	0.211872	2.45436	0.0146301	0.0390691
CAPS	0.211861	2.54026	0.0115355	0.0312427
PEPD	0.211411	2.46267	0.0143018	0.0382424
FADS1	0.211373	2.43584	0.0153866	0.0409218
MRPS11	0.210973	2.57876	0.0103489	0.0282158
PFDN1	0.210814	2.57519	0.0104541	0.028487
MDH1	0.209793	2.46028	0.0143955	0.0384815
UBA5	0.20941	2.5517	0.011171	0.0303084
KAZ	0.209283	2.40769	0.0166029	0.0439153
C16orf61	0.20892	2.62587	0.00904605	0.0248381
VPS16	0.208821	2.43394	0.015466	0.0411136
FCN1	0.208686	2.40625	0.0166671	0.044067
SUSD3	0.208076	2.43339	0.0154892	0.0411729
DTX3L	0.207898	2.82304	0.00504617	0.0141332
TEP1	0.207191	2.47459	0.0138417	0.0370738
CTSH	0.207118	2.46317	0.0142822	0.0381991
TMEM199	0.206866	2.45948	0.014427	0.0385588
SUSD4	0.206821	2.36746	0.018488	0.0485448
C10orf125	0.206819	2.47893	0.0136774	0.0366644
NIP7	0.205388	2.43117	0.0155829	0.0414047
IFITM1	0.205103	2.69286	0.00744642	0.0206056
CDC25A	0.205056	2.49221	0.0131858	0.0354352
PHF11	0.204264	2.41183	0.0164186	0.0434688
CALHM2	0.203769	2.36279	0.0187184	0.0490953
DCLRE1A	0.202263	2.40506	0.0167208	0.0442037
DGKZ	0.201888	2.39471	0.0171915	0.0453549
PDIA4	0.199845	2.49557	0.013064	0.035133
PFKP	0.196669	2.41833	0.0161336	0.0427621
C17orf90	0.196239	2.3879	0.0175079	0.046122
LOC729020 /// RPE	0.19471	2.38665	0.0175663	0.0462623
LOC100132116	0.191016	2.39187	0.0173229	0.0456694
HIST1H2BE	0.190828	2.43491	0.0154256	0.0410087
GTPBP2	0.18994	2.67348	0.00788063	0.021755
PCBP2	-0.196288	-2.47402	0.0138635	0.0371277
SPTB	-0.197096	-2.37773	0.0179896	0.0473106
MAPK8	-0.199945	-2.43274	0.0155165	0.0412404
FBXL14	-0.202622	-2.36753	0.0184842	0.0485389
TET1	-0.202889	-2.42757	0.0157357	0.0417713
CHST15	-0.206072	-2.55391	0.0111016	0.0301364
ATF6	-0.209021	-2.43949	0.0152348	0.0405492
NCRNA00204	-0.210124	-2.56434	0.0107798	0.0293071
PSMF1	-0.21227	-2.45053	0.014784	0.0394428
NUMB	-0.214262	-2.59897	0.00977058	0.0267297
RCOR1	-0.214524	-2.59532	0.00987289	0.0269981
ZNF354C	-0.21454	-2.57249	0.0105343	0.0286865
JMJD1C	-0.214773	-2.40582	0.0166864	0.0441154
NINJ2	-0.215599	-2.38889	0.0174616	0.0460161
MBOAT2	-0.215734	-2.41139	0.0164381	0.0435152
NAA16	-0.216493	-2.43209	0.015544	0.0413086
CXorf24	-0.217283	-2.51198	0.0124831	0.0336775
DKFZp547G183	-0.218518	-2.54479	0.01139	0.030871
ATXN1	-0.219198	-2.54055	0.0115261	0.0312191
DPY19L1	-0.219641	-2.5497	0.0112338	0.0304714
C20orf3	-0.220753	-2.44833	0.0148729	0.0396635
BRAF	-0.221916	-2.60155	0.00969892	0.0265449
OR7C1	-0.222598	-2.64593	0.00853727	0.0234956
LOC338620	-0.222628	-2.59995	0.00974342	0.026662
BCAM	-0.222643	-2.65382	0.00834429	0.0229828
ISCA1	-0.222684	-2.44759	0.0149028	0.0397313
ADCY10	-0.223839	-2.6954	0.00739093	0.0204559
CREB5	-0.224148	-2.57379	0.0104955	0.028586
ADIPOR1	-0.224222	-2.5839	0.010199	0.0278375
PLA2G12A	-0.224704	-2.74622	0.00635964	0.0176941
KPNA4	-0.225535	-2.62438	0.00908492	0.0249342
ABHD2	-0.225857	-2.39664	0.017103	0.0451371
YBX1 /// YBX1P2	-0.226195	-2.43711	0.0153339	0.0407913
C22orf13	-0.22652	-2.59049	0.0100097	0.0273505
B3GALT2	-0.228362	-2.62745	0.00900483	0.024728
SYCP3	-0.228927	-2.55842	0.0109613	0.0297783
MARCHF5	-0.228939	-2.71223	0.00703397	0.0195087
SIRPD	-0.229262	-2.60877	0.00950084	0.0260202
GSPT1	-0.230761	-2.64033	0.0086766	0.0238616
C6orf72	-0.232468	-2.56438	0.0107787	0.029306
C17orf103	-0.233885	-2.80571	0.00531894	0.014874
SDPR	-0.234265	-2.43813	0.0152912	0.040685
CDC14A	-0.234453	-2.3852	0.0176345	0.0464309
LOC100288901	-0.234709	-2.49189	0.0131977	0.0354607
IPMK	-0.234785	-2.38013	0.0178749	0.0470253
BTBD6	-0.235382	-2.48326	0.0135155	0.0362453
C14orf138	-0.236124	-2.36609	0.0185553	0.0487101
C7orf60	-0.236175	-2.80298	0.00536303	0.0149926
FLJ37035	-0.237055	-2.60583	0.00958108	0.0262288
TMEM164	-0.237446	-2.65501	0.00831574	0.0229084
TMCC1	-0.237904	-2.43849	0.0152762	0.040648
EXTL3	-0.238034	-2.93933	0.00352142	0.00998382
TNNT2	-0.238767	-2.85684	0.00455057	0.0127945
NARF	-0.239187	-2.99185	0.00298202	0.00849847
RAB18	-0.239803	-2.86676	0.0044137	0.0124228
ZNF746	-0.239891	-2.38689	0.0175551	0.0462356
SYNE2	-0.240383	-2.72802	0.006713	0.0186495
PGCP	-0.240386	-2.96928	0.00320382	0.00910982
PAPLN	-0.240431	-2.96151	0.00328356	0.00932831
ACPP	-0.24103	-2.94989	0.00340628	0.00966899
CYTH2	-0.24111	-2.61458	0.00934397	0.0256186
FLJ45340 /// FLJ45445 /// LOC100133150 /// LOC100287274 /// LOC653340	-0.241744	-2.43777	0.0153065	0.0407231
LOC100133075	-0.242897	-2.82698	0.00498596	0.0139741
LOC729991	-0.243616	-2.98817	0.00301722	0.00859281
FBXO33	-0.24535	-2.90098	0.00397007	0.0112191
MAN1A1	-0.246184	-2.3927	0.0172845	0.0455788
DHX40	-0.246515	-2.84558	0.00471052	0.0132268
AMPD2	-0.248165	-2.96873	0.00320943	0.0091246
C1orf128	-0.249279	-2.58307	0.0102229	0.0278959
KIAA2026	-0.250233	-2.78745	0.00562063	0.0156865
LOC100131993	-0.250407	-2.5811	0.0102803	0.0280423
UNC119B	-0.250588	-2.8282	0.00496747	0.0139252
SPOP	-0.250999	-2.88078	0.0042268	0.0119199
FCHO2	-0.251139	-2.39284	0.0172777	0.0455634
ACRC	-0.251445	-2.76253	0.00605739	0.016873
TMEM200B	-0.252094	-2.81323	0.00519886	0.0145509
DOK4	-0.252317	-2.6418	0.00863988	0.0237664
PCTP	-0.253505	-2.74054	0.00646819	0.0179894
TRPC1	-0.254138	-2.40689	0.0166386	0.0439992
ZYG11B	-0.257408	-2.84808	0.00467461	0.0131293
AKIRIN1	-0.258761	-2.6559	0.00829414	0.0228531
RAPGEF6	-0.25924	-2.74941	0.00629947	0.0175332
MDS2	-0.259738	-2.98911	0.00300817	0.00856919
CPD	-0.261585	-2.92166	0.00372202	0.0105393
BET3L	-0.261712	-3.14152	0.00183311	0.0052797
GBE1	-0.261859	-2.91007	0.00385918	0.0109133
LMLN	-0.261913	-2.60703	0.00954826	0.0261437
YBX1	-0.262234	-3.24476	0.00129607	0.00375717
F13A1	-0.262486	-2.79817	0.00544158	0.0152047
CCDC126	-0.263274	-2.62033	0.00919109	0.0252087
CD9	-0.263609	-2.52044	0.0121927	0.0329356
MANSC1	-0.264605	-2.57471	0.0104682	0.0285168
COL6A3	-0.266218	-2.92071	0.00373312	0.0105681
HSPBAP1	-0.266895	-3.0154	0.00276576	0.00789667
TOPORS	-0.26721	-2.3777	0.0179908	0.047311
WHAMML1 /// WHAMML2	-0.267463	-2.39246	0.0172953	0.0456046
MRC1 /// MRC1L1	-0.267594	-2.80553	0.0053218	0.0148811
MOSPD1	-0.267609	-2.54346	0.0114325	0.0309768
TLR4	-0.267711	-2.43607	0.0153772	0.0408992
GDF11	-0.268258	-2.77528	0.00583019	0.0162562
C15orf29	-0.269624	-2.96292	0.00326903	0.00928876
SIGLEC10 /// SIGLEC12	-0.269756	-2.50564	0.0127048	0.0342345
KCNJ2	-0.270931	-3.09416	0.00214262	0.00615068
FAM126B	-0.271176	-2.65907	0.00821812	0.0226505
EFHC2	-0.2712	-2.37127	0.0183016	0.0480918
TMEM111	-0.271968	-3.18903	0.00156453	0.00451973
ARFGAP3	-0.274431	-2.96742	0.00322275	0.00916133
DCAF10	-0.274831	-2.38775	0.0175156	0.0461395
GPR143	-0.275041	-3.21032	0.00145639	0.00421492
ARHGAP24	-0.276233	-2.54898	0.0112567	0.0305279
HBBP1	-0.278315	-2.39366	0.01724	0.0454693
ACOX1	-0.279339	-3.621	0.000339622	0.000997975
C13orf18	-0.280433	-3.394	0.00077281	0.00225528
KISS1R	-0.280687	-2.97464	0.00314981	0.0089619
IDS	-0.283169	-3.39401	0.000772793	0.00225528
PLEKHM3	-0.284509	-2.80651	0.005306	0.0148387
MID2	-0.284594	-3.12468	0.00193807	0.00557558
SRPK1	-0.28523	-3.23515	0.00133905	0.00387857
LOC439911	-0.285694	-2.37197	0.0182715	0.0480155
LOC283588	-0.286311	-3.13346	0.00188269	0.00541902
FLJ45340	-0.28676	-3.58373	0.000389858	0.00114455
DCAF12	-0.28748	-2.35801	0.0189656	0.0496944
PYGL	-0.288306	-3.23959	0.00131902	0.00382178
CT45A1 /// CT45A3 /// CT45A4 /// CT45A5 /// CT45A6	-0.289475	-2.47802	0.0137138	0.0367531
CAT	-0.291511	-3.2637	0.00121499	0.00352626
LGALS3	-0.29255	-2.66658	0.00804117	0.0221914
TPM1	-0.294228	-2.81012	0.00524821	0.0146853
IGF2BP2	-0.295739	-2.52377	0.0120845	0.0326589
TPM4	-0.295746	-3.18707	0.00157486	0.00454753
ZNF281	-0.295765	-2.96443	0.00325342	0.0092456
MICAL2	-0.29647	-2.82542	0.0050097	0.0140364
KIAA2018	-0.296582	-3.10404	0.00207433	0.0059611
PIAS2	-0.298063	-2.38342	0.0177215	0.0466464
SPINK2	-0.300721	-3.32614	0.00097991	0.00285244
GNAQ	-0.301149	-3.75724	0.000203118	0.000599127
ENTPD5	-0.3022	-3.21261	0.00144522	0.00418338
RAB4A /// SPHAR	-0.30258	-3.23653	0.00133282	0.0038615
REV3L	-0.30329	-3.49182	0.000545129	0.00159612
ST13	-0.304477	-3.19677	0.00152438	0.00440687
LOC100291860	-0.304754	-2.63892	0.00871225	0.0239567
SPERT	-0.305606	-3.0086	0.00282663	0.00806483
GP6	-0.305905	-3.40398	0.000746071	0.00217824
BNIP3L	-0.307374	-3.56088	0.000424025	0.0012438
TLR10	-0.307917	-2.67335	0.00788353	0.0217617
FAM101B	-0.308044	-3.83832	0.000148498	0.000439141
IRS2	-0.308065	-3.06394	0.00236459	0.00677187
STRADB	-0.312165	-2.86169	0.00448333	0.0126125
TP53INP2	-0.317746	-2.85347	0.00459784	0.0129193
RAB36	-0.317888	-3.31572	0.00101596	0.00295567
WDR45	-0.321172	-3.21429	0.00143703	0.00415994
FLVCR1	-0.321482	-2.65273	0.00837293	0.0230575
POC1B	-0.321996	-3.20369	0.00148935	0.00430751
FAM71F2	-0.322063	-3.17686	0.00162961	0.00470381
TCP11L2	-0.322163	-3.73885	0.00021791	0.000642424
SH3BGRL2	-0.322412	-2.82225	0.00505882	0.0141677
ARL11	-0.323805	-2.87453	0.00430918	0.0121408
CA2	-0.327249	-2.54989	0.0112352	0.0304733
JAM3	-0.327431	-2.95452	0.00335687	0.00953069
LEPR	-0.327848	-2.71198	0.00703969	0.0195234
IGF2BP3	-0.327947	-2.85523	0.00457311	0.012853
MPZL1	-0.328525	-2.51251	0.0124763	0.033663
RAB2B	-0.330297	-2.46313	0.0142972	0.0382323
ZNF814	-0.331206	-2.37793	0.0179955	0.0473206
LPCAT2	-0.331748	-2.91985	0.0037436	0.0105964
EMR3	-0.331832	-2.56517	0.0107644	0.0292687
PFN2	-0.332826	-2.62317	0.00911935	0.0250257
RPS6KA5	-0.334613	-3.01662	0.00275493	0.00786724
MARCHF8	-0.334742	-3.09711	0.00212201	0.00609268
BEND2	-0.336495	-3.00941	0.00281935	0.00804456
CAMK1D	-0.336602	-3.69221	0.000260099	0.000765848
CDK9	-0.337053	-2.91125	0.00384509	0.0108762
CCNE2	-0.338287	-2.77066	0.00591424	0.0164824
FAM46C	-0.338318	-2.55751	0.011002	0.0298769
MXI1	-0.338721	-3.4627	0.000605331	0.00177009
RNF11	-0.338733	-3.01229	0.00279354	0.00797445
CYBRD1	-0.340727	-3.09137	0.0021623	0.00620558
TTC25	-0.344281	-2.45275	0.0147066	0.0392617
MFAP3L	-0.344787	-2.89483	0.00404846	0.0114306
RFX2	-0.346098	-2.59053	0.0100167	0.0273681
TBC1D14	-0.346407	-3.92043	0.000107541	0.000318588
MSRB3	-0.347391	-2.85405	0.00458987	0.0128977
HCRP1	-0.347949	-3.49094	0.00054687	0.00160101
PDZD8	-0.348724	-3.11555	0.00199731	0.00574343
MEGF9	-0.348917	-3.43751	0.00066234	0.00193553
FAM153B	-0.349476	-2.75074	0.00627681	0.0174722
CTDSPL	-0.350269	-3.09075	0.00216672	0.00621786
PLIN5	-0.355277	-3.05933	0.00240026	0.00687054
CR1 /// CR1L	-0.355617	-2.43152	0.0155846	0.0414069
APC	-0.35831	-3.43244	0.000674425	0.00197059
TANC2	-0.358726	-2.69157	0.00748031	0.0206918
NAP1L3	-0.359013	-2.45097	0.014783	0.0394424
WLS	-0.361512	-2.46219	0.0143393	0.0383337
THBD	-0.362524	-2.85487	0.00458294	0.0128791
ST6GALNAC3	-0.363975	-2.80283	0.00536921	0.015008
HIPK2	-0.366955	-3.33115	0.000963027	0.00280439
GUCY1A3	-0.367224	-2.50341	0.0127971	0.0344646
LOC642869 /// SET	-0.367741	-2.82341	0.00504409	0.0141282
ADAMTS5	-0.370108	-3.34646	0.000913034	0.00266036
IGF2R	-0.371596	-3.74455	0.000213217	0.00062863
LOC100127983	-0.372829	-3.90383	0.000114844	0.000340043
FSTL1	-0.374686	-2.85868	0.00452816	0.0127338
OK/SW-CL.36	-0.375807	-3.45589	0.000620269	0.00181354
IRGM	-0.378959	-4.05281	6.31776e-05	0.000187594
FOXO3 /// FOXO3B	-0.379094	-2.82873	0.00496758	0.0139252
UBE2H	-0.379328	-3.0144	0.00277818	0.00793111
ZNF354A	-0.379579	-2.91034	0.00385873	0.0109127
RBM38	-0.380978	-2.66703	0.00804376	0.0221972
YIPF6	-0.381355	-3.11315	0.00201474	0.00579245
UBXN7	-0.381384	-4.02005	7.21625e-05	0.000214146
IL1RAP	-0.383591	-3.27131	0.00118405	0.00343734
PRKAR2B	-0.387679	-3.07131	0.0023114	0.0066225
SNCA	-0.38853	-2.46359	0.0142894	0.0382138
MGAM	-0.393425	-3.59206	0.000378111	0.00111057
HYMAI	-0.393921	-3.02639	0.0026723	0.00763561
FHL1	-0.396293	-3.16419	0.00170182	0.00490909
HEMGN	-0.39813	-3.54073	0.000456605	0.00133806
P2RY14	-0.400434	-2.58263	0.010254	0.0279792
DCUN1D1	-0.402836	-3.59669	0.000371646	0.00109172
ALPL	-0.403006	-2.86476	0.00444854	0.0125194
LOC285178	-0.403663	-3.28552	0.00112782	0.00327686
RPGR	-0.403741	-3.22655	0.00138012	0.00399648
TSPAN5	-0.403972	-3.2707	0.00118854	0.00345015
CXCL5	-0.404233	-2.44811	0.014904	0.0397322
MAML3	-0.405827	-3.64177	0.000314337	0.000924098
C1orf98	-0.406725	-3.79807	0.000173601	0.000512566
SLC24A3	-0.407073	-3.13922	0.00184871	0.0053236
MBNL3	-0.415012	-3.4519	0.000630089	0.00184177
FAM153A /// FAM153B /// FAM153C	-0.416775	-2.43028	0.0156455	0.041544
NFIX	-0.418461	-3.00926	0.00282734	0.00806632
C7orf53	-0.42286	-4.01666	7.31583e-05	0.000217073
TNFRSF9	-0.425022	-3.42853	0.000684072	0.00199865
BRI3BP	-0.425847	-4.67606	4.2717e-06	1.27649e-05
EPB42	-0.426394	-2.52218	0.0121572	0.0328436
CDC42BPA	-0.427435	-2.43053	0.0156358	0.0415232
CDKL1	-0.432396	-3.30299	0.00106379	0.00309302
SPRY4	-0.433352	-2.99703	0.00293875	0.00837836
RIOK3	-0.439003	-3.14476	0.0018186	0.00523891
SYNM	-0.443196	-3.39647	0.000767412	0.00223982
OSBP2	-0.449265	-2.37308	0.0182433	0.047947
CASS4	-0.456646	-3.83384	0.000151189	0.000447068
FLJ10357	-0.458503	-4.34406	1.86473e-05	5.55897e-05
SELENBP1	-0.462848	-2.36336	0.0187211	0.0490966
OR2W3	-0.498686	-2.68615	0.00761362	0.0210399
RAD23A	-0.509676	-3.50425	0.000523427	0.00153278
LOC100134822	-0.518525	-4.07405	5.80248e-05	0.000172339
PROS1	-0.522626	-2.97785	0.00312839	0.00890264
SLC8A1	-0.524663	-3.66659	0.000287751	0.000846493
DSC2	-0.529684	-2.99083	0.00300244	0.00855451
CNTNAP3B	-0.534464	-2.68538	0.00763073	0.0210833
PGM2L1	-0.537659	-4.52848	8.32573e-06	2.48463e-05
IGF1R	-0.544867	-5.24345	2.82284e-07	8.4533e-07
SLC4A1	-0.550435	-3.02005	0.00273525	0.00781287
LOC100128590	-0.551631	-2.82766	0.0049909	0.0139862
PDZK1IP1	-0.577655	-3.58987	0.000383584	0.00112635
C9orf84	-0.587224	-3.74791	0.000211719	0.000624296
INSC	-0.587491	-3.10639	0.00206696	0.00594031
SLC14A1	-0.602215	-3.48206	0.000568031	0.00166231
KREMEN1	-0.615451	-3.73818	0.000219964	0.000648438
C12orf39	-0.630306	-3.63783	0.000321107	0.000943877
CNTNAP3	-0.819965	-3.36068	0.000873977	0.00254754

## Sheet: E) Enrichement analysis
GO	Class	Description	_LogP_IFNALL	_LogP_IFNI	_LogP_IFNII	_LogP_IFNII_III
GO:0072126	Undetermined	positive regulation of glomerular mesangial cell proliferation	0	0	-3.78668	-4.23578
GO:0018193	Undetermined	peptidyl-amino acid modification	0	0	-3.85526	-2.66807
GO:0051098	Undetermined	regulation of binding	-2.6068	-4.95509	0	0
GO:0046700	Undetermined	heterocycle catabolic process	-4.7247	-2.18476	-3.64166	0
GO:0002440	Undetermined	production of molecular mediator of immune response	0	-5.61685	0	0
GO:0006886	Undetermined	intracellular protein transport	-2.82633	0	-2.07943	0
GO:0061024	Undetermined	membrane organization	-6.77083	0	0	0
GO:0044283	Undetermined	small molecule biosynthetic process	-2.84712	0	0	0
WP4016	PRR	DNA IR damage and cellular response via ATR	0	-2.73362	-3.32926	0
GO:0039530	PRR	MDA-5 signaling pathway	-4.14618	-4.80337	0	0
GO:0002237	PRR	response to molecule of bacterial origin	-6.03717	-4.77814	0	0
GO:0032732	PRR	positive regulation of interleukin-1 production	-3.17711	-2.96777	0	0
hsa05133	PRR	Pertussis	-4.51951	-2.13943	0	0
R-HSA-8953854	Nucleic acid metabolism	Metabolism of RNA	0	0	-4.21651	-7.6807
GO:0034660	Nucleic acid metabolism	ncRNA metabolic process	0	0	-6.75679	-4.5476
GO:0032508	Nucleic acid metabolism	DNA duplex unwinding	0	0	-4.38032	0
GO:0006259	Nucleic acid metabolism	DNA metabolic process	-8.30004	-4.7548	-4.59971	-2.24785
GO:0042116	Myeloid	macrophage activation	-2.92136	-2.51686	0	0
GO:0060267	Myeloid	positive regulation of respiratory burst	-2.86696	-5.12927	0	0
R-HSA-6798695	Myeloid	Neutrophil degranulation	-4.44928	0	0	0
GO:0071677	Myeloid	positive regulation of mononuclear cell migration	-4.78357	0	0	0
GO:0009206	Mitochondria	purine ribonucleoside triphosphate biosynthetic process	-7.55339	0	-2.23994	-8.77217
GO:0140053	Mitochondria	mitochondrial gene expression	-3.98847	0	-6.79802	-6.78952
GO:0044282	Mitochondria	small molecule catabolic process	-2.92921	0	-3.88344	-2.42036
GO:0042180	Mitochondria	cellular ketone metabolic process	0	0	0	-4.09005
GO:0006098	Mitochondria	pentose-phosphate shunt	0	-4.25664	-2.80827	0
GO:0060167	Mitochondria	regulation of adenosine receptor signaling pathway	0	0	-5.30856	0
GO:1905477	Mitochondria	positive regulation of protein localization to membrane	0	0	-4.09915	0
GO:0000963	Mitochondria	mitochondrial RNA processing	0	0	-4.64132	0
GO:0005975	Mitochondria	carbohydrate metabolic process	-5.57933	-3.10954	-3.62932	0
GO:1903426	Mitochondria	regulation of reactive oxygen species biosynthetic process	-2.19335	0	-2.14624	0
hsa01200	Mitochondria	Carbon metabolism	-2.46405	0	-3.79489	0
GO:0051129	Mitochondria	negative regulation of cellular component organization	-3.60329	0	-2.14466	0
GO:0007005	Mitochondria	mitochondrion organization	-4.89757	0	-5.24173	0
GO:0006979	Mitochondria	response to oxidative stress	-4.39125	0	0	0
GO:0055086	Mitochondria	nucleobase-containing small molecule metabolic process	-11.4927	-3.97963	-4.80553	-4.34644
R-HSA-162906	IFN	HIV Infection	0	0	-3.73646	-3.91485
R-HSA-9755088	IFN	Ribavirin ADME	-3.69935	0	0	-5.0266
GO:0044092	IFN	negative regulation of molecular function	-2.66008	-3.23942	0	-2.27059
GO:0031329	IFN	regulation of cellular catabolic process	-3.58641	-4.17962	0	0
GO:0042832	IFN	defense response to protozoan	-4.21848	-4.22335	0	0
GO:0060760	IFN	positive regulation of response to cytokine stimulus	-4.19588	-4.03094	0	0
GO:1901988	IFN	negative regulation of cell cycle phase transition	-5.10138	-4.4128	0	0
GO:0035455	IFN	response to interferon-alpha	-5.33317	-6.61032	0	0
WP619	IFN	Type II interferon signaling	-5.35723	-8.30163	0	0
GO:0062207	IFN	regulation of pattern recognition receptor signaling pathway	-5.3271	-6.59135	0	0
GO:0001775	IFN	cell activation	-6.53629	-4.37524	0	0
GO:0034341	IFN	response to type II interferon	-8.05388	-5.96089	0	0
R-HSA-1169410	IFN	Antiviral mechanism by IFN-stimulated genes	-7.80756	-9.5623	0	0
GO:0002832	IFN	negative regulation of response to biotic stimulus	-7.10559	-9.22572	0	0
GO:0010273	IFN	detoxification of copper ion	-7.09834	-8.60856	0	0
GO:0050688	IFN	regulation of defense response to virus	-7.09644	-6.18104	0	0
GO:0052372	IFN	modulation by symbiont of entry into host	-8.7506	-8.94709	0	0
WP5039	IFN	SARS CoV 2 innate immunity evasion and cell specific immune response	-7.82166	-6.00511	0	0
R-HSA-877300	IFN	Interferon gamma signaling	-11.1759	-12.7149	0	0
GO:0009617	IFN	response to bacterium	-17.5477	-19.3223	0	0
GO:0035456	IFN	response to interferon-beta	-11.8274	-11.5269	0	0
WP5115	IFN	Network map of SARS CoV 2 signaling pathway	-12.8229	-13.8259	0	0
GO:0140374	IFN	antiviral innate immune response	-8.30233	-10.8027	0	0
GO:0051607	IFN	defense response to virus	-28.7654	-33.7642	0	0
GO:0002831	IFN	regulation of response to biotic stimulus	-13.4023	-14.3351	-2.84246	0
R-HSA-9824446	IFN	Viral Infection Pathways	-7.01206	-5.17068	-3.45258	-4.19387
WP3888	Cytokines signaling	VEGFA VEGFR2 signaling	-5.30273	-3.20846	0	-3.57919
GO:0070106	Cytokines signaling	interleukin-27-mediated signaling pathway	-6.59894	-7.69413	0	0
GO:0070371	Cytokines signaling	ERK1 and ERK2 cascade	-5.40879	-2.15255	0	0
R-HSA-5669034	Cytokines signaling	TNFs bind their physiological receptors	-2.17247	-2.96325	0	0
GO:0050865	Cytokines signaling	regulation of cell activation	-4.87513	-2.22108	-2.22125	-3.60893
GO:0006997	Cell Cycle	nucleus organization	0	0	0	-3.51777
R-HSA-5633007	Cell Cycle	Regulation of TP53 Activity	0	-2.96433	-7.76851	0
R-HSA-69306	Cell Cycle	DNA Replication	-5.62941	-5.01761	0	0
GO:0051301	Cell Cycle	cell division	-5.07268	-4.97483	0	0
GO:0016032	Cell Cycle	viral process	-5.5463	-4.33569	0	0
GO:0051276	Cell Cycle	chromosome organization	-5.19304	-6.49044	0	0
GO:0010564	Cell Cycle	regulation of cell cycle process	-3.37255	-6.31614	0	0
R-HSA-69620	Cell Cycle	Cell Cycle Checkpoints	-4.9342	-5.29053	-4.32452	0
R-HSA-2262752	Cell Cycle	Cellular responses to stress	-2.85488	-2.31493	-2.85389	0
GO:1903047	Cell Cycle	mitotic cell cycle process	-6.19598	-8.52556	-2.21611	0
GO:0051091	Cell Cycle	positive regulation of DNA-binding transcription factor activity	-4.82097	-4.61329	-2.15756	0
GO:0021815	Cell Cycle	modulation of microtubule cytoskeleton involved in cerebral cortex radial glia guided migration	0	-4.4106	0	0
GO:0097421	Cell Cycle	liver regeneration	0	-2.90654	0	0
GO:0008283	Cell Cycle	cell population proliferation	-2.46388	0	0	0
R-HSA-1640170	Cell Cycle	Cell Cycle	-7.93916	-10.3829	-5.01583	-2.7126
R-HSA-3700989	Cell Cycle	Transcriptional Regulation by TP53	-2.09676	-3.12089	-7.08045	-3.312
GO:2000427	Apoptosis	positive regulation of apoptotic cell clearance	-3.03448	0	0	-4.03555
GO:0051604	Apoptosis	protein maturation	-4.70596	0	0	-3.0249
GO:0043068	Apoptosis	positive regulation of programmed cell death	-7.55434	-3.0291	0	0
GO:0002455	Adaptive Immune System	humoral immune response mediated by circulating immunoglobulin	-7.86199	-10.1608	0	-2.72004
GO:0051336	Adaptive Immune System	regulation of hydrolase activity	-6.43501	-6.71964	0	0
GO:0030163	Adaptive Immune System	protein catabolic process	-9.40137	-6.80262	0	0
WP5218	Adaptive Immune System	Extrafollicular and follicular B cell activation by SARS CoV 2	-3.76452	-2.13943	0	0
GO:1905671	Adaptive Immune System	regulation of lysosome organization	-3.69935	-3.10423	0	0
GO:0002697	Adaptive Immune System	regulation of immune effector process	-4.45685	-2.87668	0	0
GO:0030162	Adaptive Immune System	regulation of proteolysis	-2.82728	-2.76583	0	0
R-HSA-1280218	Adaptive Immune System	Adaptive Immune System	-5.44609	-2.84709	-3.80653	0
R-HSA-198933	Adaptive Immune System	Immunoregulatory interactions between a Lymphoid and a non-Lymphoid cell	-3.66724	-2.26261	-4.73656	0
GO:0001906	Adaptive Immune System	cell killing	-4.18091	0	0	0
GO:2001188	Adaptive Immune System	regulation of T cell activation via T cell receptor contact with antigen bound to MHC molecule on antigen presenting cell	-3.46445	0	0	0
GO:0050856	Adaptive Immune System	regulation of T cell receptor signaling pathway	-2.90252	0	0	0
GO:0050778	Adaptive Immune System	positive regulation of immune response	-14.6413	-15.1556	-2.07887	-2.6231
