# Supplementary material for: Uncoupling interferons and the interferon signature explains clinical and transcriptional subsets in SLE
Source: Cell Rep Med. 2024 May 13;5(5):101569. doi: 10.1016/j.xcrm.2024.101569 (PMC11148857; doi:10.1016/j.xcrm.2024.101569)
Supplement: Data S2. Weighted correlation network analysis-defined modules, related to Figure 4 — A. WGCNA module description including most representative biological theme, designated color from WGCNA output, number and included genes. B–Y. Top 10 most significant enriched pathways of each module along with the STRING network view of the largest connected component. Top 3 hub genes are shown in red, yellow and orange. [file mmc3.xlsx]

## Sheet: A) WGCNA module
Description	WGCNA color	n	Genes
Cell adhesion	pink	648	HBB,ACTB,TMEFF2,OPHN1,C11orf92,MEFV,FKSG49,PRICKLE1,RASEF,LOC100289333,PNO1,FBXW12,ATF7IP,OCIAD1,DIP2A,FBXL3,CDK13,TPMT,ZNF721,PRKAR2A,CDC5L,PRR11,C9orf64,KLHL24,PECR,ZNF160,ZNF611,DNAH3,LOC171220,TCTN2,TRIM65,LOC91548,C14orf153,FAM63A,PGF,ZNF490,ZNF528,RECK,DBT,NLN,DDX59,HAUS2,LOC645431,C18orf45,DLGAP4,MYO1C,DCLRE1C,ZC3H7B,C4orf42,PDE4C,CMBL,SLC30A5,GTSE1,GLRX3,MUTED,FAM128B,ZNF445,CMAS,UBXN2A,L…
Undetermined	cyan	306	HBA1 /// HBA2,RPS19BP1,SFN,C17orf51,FOXO6,ABLIM2,C9orf7,TNXB,LOC100294423,TPCN1,SPTBN4,HOXA10,ACPT,TINAGL1,NFATC4,MFI2,LOC340107,LOC100287081,OTOP2,RAB40B,C21orf58,DES,KIF25,ENPP7,AQP12A /// AQP12B,PKD1,POLR3H,MPV17L,C7orf52,LRTM2,CHRNB2,OSGIN1,EXOSC4,LLGL1,MMAB,LOC389634,KLK4,CCDC114,MUC5AC,FUT5,NAT8L,MGC50722,TMEM105,PAPPA,SCNN1A,LOC100133612,DIRAS1,PLBD2,S100A7A,GALNT9,LOC284801,CADM4,FAM83C,D…
PRR signaling pathway	black	708	FTL,S100A8,IFITM2,CAP1,CLIC1,NADK,AMICA1,TALDO1,LAPTM5,IER2,ICAM3,SELL,ARHGAP25,SOD2,SEMA4D,OAZ2,CNN2,CLEC4E,GABARAP,MBD6,S100A6,AQP9,LOC100133109,MPZL3,CMTM2,JARID2,ITGB2,UBN1,CSF3R,S100A9,LOC284454,FCGR3A /// FCGR3B,UBR2,S100A12,HN1,B4GALT5,RERE,CASC3,PADI2,PRR13,ASAP1,FTHL5,DPEP2,FLJ10357,TRIM25,CAB39,CASP4,KCNJ15,NFAM1,PYGL,FCGR2C,SERPINB1,TNIP1,UBAP1,APOBEC3A,KIAA0232,RNF130,NCF4,DOK3,DHRS7,…
Naïve myeloid cells	blue	2672	RPS10,RPL24,LOC100287887 /// RPL13A /// RPL13AP20 /// RPL13AP3 /// RPL13AP5 /// RPL13AP6,RPL32,RPL13A,EEF1A1,TMSB10,RPS15A,RPL23A,RPS20,RPL14,RPL31 /// RPL31P11,EEF1A1 /// EEF1A1P9,RPL37,RPL37A,RPS14,RPS3A,RPL23 /// SNORA21,RPL39,RPL35A,RPL17,RPS18,RPS29,RPL30,RPL19,RPL7,RPL38,RPS4X,RPL15,RPSA,RPL9,RPS16,RPL27,RPL34,RPL10,RPS3,HNRNPA1 /// HNRNPA1L2 /// HNRPA1L-2 /// LOC644037,RPS23,RPL10A,RPL27A,…
Antigen processing and presentation	grey	2580	MALAT1,RPL41,RPL21,TPT1,ATP6V0E1,PSAP,LYZ,ATP5E,RAC2,ACTG1,PTPRO,COTL1,FCER1G,UBC,RNASET2,PECAM1,TNFAIP2,MCL1,S100P,PSME1,SH3KBP1,DENND5A,FKBP1A,CELF1,TRIM8,SRRM2,ANP32A,NPC2,HMGB1,CALM1,RAB8A,FOXN3,C14orf2,MS4A6A,PLCL2,VIM,ATP6V1B2,LTA4H,HNRNPA3 /// HNRNPA3P1,CTDSP2,C20orf199,FAM101B,AKNA,LRRFIP1,CHP,CD48,SASH3,VOPP1,IL2RG,LOC541471 /// NCRNA00152,JAK3,LOC100288418,DDX6,COX7B,AKAP13,HNRNPH3,LPCA…
Transcription/Cell response to stress	brown	2133	RPS11,FGD2,DCAF6,RPS25,GDI2,SFRS1,DDX17,HSP90AA1,SF1,HNRNPH1,PTP4A2,DDX5,CTBP1,TMEM66,LOC100131754,RBM39,CIRBP,LOC100287237,PDCD4,APLP2,ZFP36L2,RAP1B,CDC42SE2,NCRNA00081,HNRNPA2B1,YWHAB,ZC3H11A,VCAN,BAT2L2,HMGN1,IKZF1,YTHDC1,SEC11A,CANX,DENND4B,ARGLU1,MAP3K1,P2RY8,LOC200030 /// NBPF1 /// NBPF10 /// NBPF11 /// NBPF14 /// NBPF15 /// NBPF16 /// NBPF8 /// NBPF9,HNRNPU,MATR3,PLEKHA2,TBL1XR1,SRP14,SUMO…
Neutrophil degranulation	green	1241	FTH1,TMSB4X /// TMSL3,B2M,PTPRC,ARPC2,RGS2,H3F3A /// LOC440926,LAMP1,FCGR3B,CXCR4,TXNIP,HNRNPK,LITAF,MXD1,MKNK2,GLUL,NOTCH2NL,BASP1,EIF1,IQGAP1,TPM3,VNN2,ARHGDIB,HMGN2,SDCBP,CD53,HIST1H2AC,MNDA,MYL6,FCGR2A,ANKRD13A,DAZAP2,SERPINA1,ACTR3,ITM2B,TRMT5,H3F3B,HCLS1,MYL12A /// MYL12B,NAMPT,CELF2,KLF6,FPR1,CDC42SE1,SLC6A6,BCL6,SKAP2,RNF149,SRGN,RAB31,CMTM6,RTN3,F11R,CSTA,RGS18,GNG10,LUZP6 /// MTPN,CALM2…
Erythropoiesis	purple	507	HBG1 /// HBG2,RPS12,UBA52,UBB,FOXO3,SLC25A37,OAZ1,MAP2K3,FBXO7,GNAS,NCOA4,PRDX6,MKRN1,BTF3,CSDA,EPB41,YBX1,JUND,TMEM111,PPM1A,GYPC,RGS10,CCNI,COX6B1,CTSB,ALAS2,PIP4K2A,TSPAN5,RNF10,C1orf128,FKBP8,BNIP3L,TMEM200B,GLRX5,MXI1,FBXO9,OPTN,AIMP2,SNX3,STRADB,GSPT1,C22orf13, MARCHF8,C19orf22,ANP32B,C22orf25,FAM104A,SNCA,WIPI2,LGALS3,STAU1,ADIPOR1,MPP1,C20orf108,HBD,GPX1,SEC62,BAG1,CHPT1,GUK1,SLC25A39,EIF…
ISG	greenyellow	387	HLA-E,HLA-B,HLA-A /// LOC441528,HLA-A,IFITM3,HLA-C,IFITM1,HLA-F,STAT2,APOL2,SHISA5,IFI30,NUB1,ADAR,RNF213,SAT1,CLEC2B,IL1RN,IFIT2,KPNB1,TNFSF10,NLRC5,GBP2,SP110,TNFSF13B,SQRDL,IFIT3,RSAD2,PARP14,MX2,MX1,UBE2L6,IFI16,XRN1,TAP1,MAFB,DDX60L,IFIT1,PIK3AP1,PARP9,MYD88,NMI,APOL6,LOC728855,GBP5,PARP12,XAF1,CASP1,PANK2,PSMB8,SAMHD1,IFI44L,SP100,IFI44,BTN3A1,ISG20,LOC100132999,PSMB9,PHF11,C5orf56,STAT1,SN…
Antigen presentation	midnightblue	278	RPLP2,NACA,RPL4,PFDN5,EEF1D,B4GALT1,UCP2,ZBTB7A,PSMB4,TUBA1B,RPL36AL,PBXIP1,PFN1,SF3B1,SUPT4H1,SFPQ,UQCRB,CD99,C3orf10,SAP18,PSMA1,PSMB1,PCBP2,ANAPC16,VAMP8,STX16,PARK7,FLJ44342,ITPKB,ATP5F1,GTF2B,CNOT1,RBM6,ENSA,CNOT6L,PABPC1 /// RLIM,EZR,MAPKAPK3,ARHGAP15,MRPS6,FLCN,MRPS5,EIF4E2,CWC15,SERBP1,UXT,HNRNPA0,SEC61G,USMG5,CTSW,LGALS8,DCP1A,SLC7A1,DNAJA1,KLHDC2,ATXN7L3B,SFXN3,KRCC1,PPARD,ANAPC7,ARNT,M…
Myeloid cells	magenta	524	TYROBP,TSC22D3,CFL1,PTPN6,TAPBP,TKT,RNASEK,MOBKL2A,NUP214,CORO1A,TUBA1C,C7orf59,NCF1 /// NCF1B /// NCF1C,PSMD4,AOAH,UBA1,TUBA4A,SULT1A1,NOP10,SSU72,RAB24,C14orf159,PARVG,TLN1,PAK1,C1orf38,ATP6V0B,DENND3,RGL2,CTSA,TCIRG1,RNF31,ITPK1,OS9,RXRA,WAS,ANTXR2,TRIM33,FCN1,HMHA1,FCGRT,CXCL16,CAMKK2,UIMC1,ILK,MGAT1,LOC285074 /// LOC730268,PREX1,MYH9,LPAR2,LOC646014,KIAA0513,ARHGAP27,TNFSF13,UPP1,ARPC1B,HSPA…
TNFa/IL-4/IL-13 signaling	lightcyan	276	AIF1,GMFG,S100A4,LST1,S100A11,GAPDH,SH3BGRL3,SEPX1,ARPC4,MARS,PI3,LRP10,STAT6,ALDOA,ARHGAP9,TNFRSF1B,LSP1,C10orf54,TMEM91,XPO6,PDK3,ANXA11,SELPLG,RPS6KA1,GPSM3,RBP7,LOC100289727 /// NCF1 /// NCF1B /// NCF1C,FLOT1,PSMB3,MAP3K3,PIK3R5,CYTH4,STK10,FGD3,RHOG,ERP44,LILRA1,TRAPPC1,CEBPD,MYO1F,TMUB2,ADAM8,LIMD2,TCEB2,SCNM1,IL4R,ATP6V0D1,RIN3,RAE1,ATHL1,ITGA5,CD300LF,HBXIP,WDR1,POLR2J,VAMP3,TYK2,ZYX,LOC7…
Complement activation	salmon	342	HUWE1,ARHGEF12,PCYT1A,MEF2D,RPS6KA2,LOC100287025,MYH14,TAT,SASH1,HS3ST1,ARHGAP10,LOC389458,NRARP,DNAH5,BCO2,GINS2,AIPL1,LTC4S,IL20RA,C14orf48,LHX6,APOA5,ELF3,AQP6,MMP28,KRT9,NT5DC4,POM121L10P,LOC100128003,DSCR4,PLA2G4D,C2orf19,C17orf46,TDH,WNT8B,CLOCK,FAM27D1,ATP2B3,HOXC5,CALB1,SFRP1,LOC390998,MOV10L1,ESPN /// ESPNP /// LOC100290676,C10orf110,LOC100130051,GDNF,CSPG4,LOC100288507,ZBED2,GABRD,SLC35…
OXPHOS	tan	362	RPL28,FAU,NCRNA00188,RPS15,RPS9,EIF5A,UQCR11,EMP3,PGK1,SSR4,ATP5J2,LOC100131801,RPS26,ATP5I,TAF10,WASH1 /// WASH2P /// WASH3P /// WASH7P,COX8A,WASH3P,COX4I1,BTNL8 /// WASH3P,LOC100288442 /// LOC339047 /// NPIP,LOC339047,NDUFB4,C9orf167,C19orf43,UBL5,CD14,SLC9A3R1,FXYD5,RNF181,AP1G2,NDUFS6,GUSB,SULT1A3 /// SULT1A4,NOSIP,SLC25A28,POLR2L,CAPNS1,NOP16,UQCR10,SRRT,ENO1,NDUFB8 /// SEC31B,MAN2B1,LOC1001…
Mitochondria	red	1087	LOC100132247 /// NPIPL3,CALM3,C10orf26,NACAP1,ATP5L,DYNLRB1,XRCC5,FBRSL1,ATP5B,CSK,SNX6,RBM14,SSR2,PILRB,TMC8,U2AF1,ARMCX6 /// LOC653354,RASGRP2,DUSP22,MAZ,NDUFS5 /// RPL10,EVL,TRMT112,SUCLG1,P4HB,PSMA7,SBF1,SAPS2,PSMC1,NME1-NME2 /// NME2,NDUFB9,CHTF8,PPP1CA,CDK5RAP3,UQCRFS1,CST3,HCFC1,LTB,FKBP11,BIN1,NEDD8,CCAR1,SURF4,AKAP8,LARP4B,ANKZF1,LOC440104,SGSH,UBE2Q1,ICAM2,CHKB,UBE2I,VPS4A,PSMB10,MRPL52…
Granulopoiesis	darkgreen	42	DEFA1 /// DEFA1B /// DEFA3,CD24,LTF,LCN2,CAMP,HP,DEFA4,MS4A3,CEACAM8,BPI,HP /// HPR,TCN1,RNASE3,OLFM4,CRISP3,CLEC5A,RETN,MMP8,MPO,STBD1,AZU1,TMEM45A,SLC2A5,CEACAM6,CTSG,DPY19L1P1,CHIT1,BCL2L15,INHBA,DNAH10,DEFT1P,ERG,BEX1,ELANE,NXF3,LOC285758,PTH2R,ABCA13,OLR1,CRISP2,SERPINB10,C12orf59
Plasmablast	lightyellow	91	IGK@ /// IGKC,IGL@,IGK@ /// IGKC /// IGKV3-20 /// LOC100291682,CYAT1 /// IGLV1-44,IGLV1-44,LOC91316,IGH@ /// IGHA1 /// IGHA2 /// LOC100126583,IGKC,IGH@ /// IGHG1 /// IGHM /// IGHV4-31 /// LOC100290146,IGJ,IGLL1 /// IGLL3 /// LOC91316,IGKV1D-13,IGK@ /// IGKC /// LOC100291464,IGK@ /// IGKC /// LOC652493 /// LOC652694,LOC100287723,MUTED /// TXNDC5,IGLJ3,LOC652493,MCM4,IGK@ /// IGKC /// IGKV3D-15,LOC…
Platelet aggregation	grey60	189	PPBP,PF4,MMD,TUBB1,SPARC,VCL,SLA2,GNG11,PTGS1,MFSD1,CLU,HIST1H3H,C7orf41,PGRMC1,LIMS1,GNAZ,ZNF185,PRUNE,NRGN,C21orf7,CDK2AP1,HSPC159,PLA2G12A,PTPN18,TAX1BP3,SDPR,ACRBP,TPM1,APP,TPM4,JAM3,PNMA1,F13A1,TAL1,CLEC1B,CDC14B,RPA1,ITGA2B,C9orf30,MYLK,MFAP3L,SH3BGRL2,PRKAR2B,TSC22D1,PDLIM1,RDH11,PDGFA,LTBP1,CTTN,ETFA,TBXA2R,FRMD3,NCK2,C12orf76,KIF2A,GP1BB /// SEPT5,ITGB5,ITGB3,ARHGAP18,ATP9A,RAB4A,ARHGAP2…
CD8+GZMH+GZMA+	darkred	43	PRF1,GNLY,GZMB,TARP /// TRGC2,NFATC2,GZMH,GZMA,NKG7,MYBL1,KLRK1,EOMES,FGFBP2,TARP,SLAMF7,SAMD3,TTC38,KLRF1,GPR56,IL2RB,SLAMF6,HOPX,KLRD1,TBX21,TGFBR3,SH2D1A,S1PR5,CEP78,SPON2,CD160,NCALD,CCL4,SH2D2A,KIAA1671,FASLG,LOC100130872,PYHIN1,PPP2R2B,B3GAT1,C1orf21,SYTL2,PRSS23,PDGFD,IFNG
Viral RNA synthesis	lightgreen	111	CTSS,STAT3,TMEM50A,JMJD1C,KIAA1245 /// LOC100288142 /// LOC200030 /// NBPF1 /// NBPF10 /// NBPF11 /// NBPF14 /// NBPF15 /// NBPF16 /// NBPF8 /// NBPF9,ABHD2,DAPP1,RPS16P5,VPS13B,AKIRIN1,ELF1,CEP110,TCF20,SP1,BCLAF1,LOC727820,BPTF,APC,LNPEP,POLR2J2,BRWD3,ANKRD17,SFRS15,LOC100288332 /// LOC100288583 /// NPIPL3,HCRP1,LOC441259 /// POLR2J2,KIAA2018,VTI1A,ZC3H7A,IGF2BP3,SMARCC2,RIF1,C10orf118,CHD9,C1o…
Undetermined	turquoise	3315	HLA-G,ERGIC1,HLA-A /// HLA-F /// HLA-J,KIAA2013,SNX15,USF2,OSBPL5,POTEKP,PPP1R10,TUBA3C,ADAP1,PLCB3,SFTPC,RGP1,GNL1,LYPLA2,ZNF710,GPAA1,C17orf69,TEAD2,MAP2K7,SUZ12P,NFKBIB,MUC8,SUFU,SKIV2L,SSNA1,COMMD5 /// LOC100287297 /// LOC100289699,BAT2,LYPLA2P1,RRP1,LOC146429,MAPRE3,MFSD10,AP2A1,NCRNA00202,ARID1B,SIRT6,C10orf67,DKFZp761P0212,EDA,ARFGAP1,CDKN2D,OGDH,AKAP8L,C14orf80,TRMT61A,CLPTM1,ZNF408,CCNF,…
B cell	royalblue	77	FAM129C,POU2AF1,MS4A1,LOC283663,TCF4,IGHM,P2RX5,FCRL1,FAIM3,TSPAN13,CD22,SNX22,HLA-DOB,TCL1A,RUNDC2A,CCR6,BCL11A,HLA-DOA,FCRL2,CD79B,PPAPDC1B,PIK3C2B,ADAM28,STRBP,HIP1R /// LOC100294412,CD79A,RASGRP3,IGHD,BLNK,IGHG1,FCRLA,QRSL1,AFF3,CLLU1,FCRL5,BANK1,FAM30A /// KIAA0125,C9orf45,RALGPS2,OSBPL10,BTLA,EBF1,FCER2,LCN10 /// LCN6,CXXC5,PTPRK,KIAA0125,ABCB1 /// ABCB4,MACROD2,MICAL3,CD19,LOC284749,STAG3,…
Negative regulation of immune system process	darkturquoise	32	CLC,CCR3,PRSS33,GATA2,GPR44,SORD,SLC29A1,PIK3R6,HDC,LGALS12,GPR114,SLC45A3,C1orf186,SMPD3,IL5RA,OLIG1,ADORA3,CPA3,SPRYD5,IDO1,SIGLEC8,ALOX15,ENPP3,OLIG2,AKAP12,HRASLS5,PMP22,CCL23,GLOD5,HRH4,LOC100132147,CYSLTR2
IL-6/IL-17 signaling	yellow	1554	WASH1 /// WASH2P,ATP2A3,TRIOBP,LOC100288496,HAB1,SIRT5,SIL1,TUT1,PPP1R14B,LOC100288299 /// NPIP /// PKD1 /// PKD1P1,GPC2,UNK,HCFC1R1,ARX,LRRC16B,FLYWCH2,EXD3,APOE,ATP13A2,SCT,FAM71A,GPR26,SPATA21,TBX1,SAMD11,FAM22F /// FAM22G,KCNF1,BOP1 /// LOC727967,TP53TG5,C19orf40,PHF7,RHBDL2,NCRNA00181,AMDHD2,LOC100288123,KIAA1683,LTBP4,METRN,C17orf70,CYP2W1,TSPAN9,CC2D1A,ARMC5,LOC100134123,CT47A1 /// CT47A10…

## Sheet: B) grey
Term	Description	Genes, n (%)	Adj.P.value
hsa04612	Antigen processing and presentation	26/78(33)	3.63376e-10
hsa04612	Antigen processing and presentation	26/78(33)	3.63376e-10
hsa05332	Graft-versus-host disease	15/42(36)	6.9547e-07
GO:0002399	MHC class II protein complex assembly	8/16(50)	1.60017e-05
GO:0002503	peptide antigen assembly with MHC class II protein complex	8/16(50)	1.60017e-05
hsa05310	Asthma	11/31(35)	2.3027e-05
R-HSA-202427	Phosphorylation of CD3 and TCR zeta chains	9/22(41)	3.46675e-05
R-HSA-202430	Translocation of ZAP-70 to Immunological synapse	8/19(42)	7.48262e-05
GO:0002396	MHC protein complex assembly	8/20(40)	0.00011561
GO:0002501	peptide antigen assembly with MHC protein complex	8/20(40)	0.00011561

## Sheet: C) turquoise
	Metascape enrichment
Term	Description	Genes, n (%)	Adj.P.value
GO:0003073	regulation of systemic arterial blood pressure	33/95(35)	1.25084e-11
GO:0048663	neuron fate commitment	26/62(42)	1.34596e-11
GO:0001708	cell fate specification	29/84(35)	2.54887e-10
GO:0072028	nephron morphogenesis	24/67(36)	3.75585e-09
GO:0060042	retina morphogenesis in camera-type eye	21/57(37)	1.97441e-08
WP5053	Development of ureteric collection system	21/60(35)	5.59649e-08
GO:0048665	neuron fate specification	12/29(41)	5.34336e-06
WP4823	Genes controlling nephrogenesis	15/44(34)	6.37452e-06
GO:0045907	positive regulation of vasoconstriction	12/33(36)	2.55355e-05
GO:0010842	retina layer formation	10/25(40)	4.67634e-05
	STRING enrichment
Term	Description	Genes	Log(q-value)
GO:0010562	positive regulation of phosphorus metabolic process	NA	-35.3477
GO:0003013	circulatory system process	NA	-27.6239
GO:0031667	response to nutrient levels	NA	-25.4469
R-HSA-372790	Signaling by GPCR	NA	-24.9476
GO:0009410	response to xenobiotic stimulus	NA	-22.8495
GO:0048732	gland development	NA	-22.8495
GO:0019216	regulation of lipid metabolic process	NA	-17.7911
GO:0042593	glucose homeostasis	NA	-17.6339
GO:0035239	tube morphogenesis	NA	-17.1029
GO:0070482	response to oxygen levels	NA	-17.079

## Sheet: D) purple
Term	Description	Genes, n (%)	Adj.P.value
GO:0006779	porphyrin-containing compound biosynthetic process	10/29(34)	2.0981e-11
GO:0033014	tetrapyrrole biosynthetic process	10/29(34)	2.0981e-11
GO:0042744	hydrogen peroxide catabolic process	9/27(33)	3.07659e-10
GO:0015669	gas transport	8/21(38)	8.85716e-10
GO:0015671	oxygen transport	6/15(40)	8.71401e-08
GO:0046501	protoporphyrinogen IX metabolic process	5/11(45)	5.13959e-07
R-HSA-189451	Heme biosynthesis	5/14(36)	2.13752e-06
WP5169	Hemesynthesis defects and porphyrias	4/9(44)	8.6911e-06
WP561	Heme biosynthesis	4/9(44)	8.6911e-06
GO:0006782	protoporphyrinogen IX biosynthetic process	3/9(33)	0.000349814

## Sheet: E) greenyellow
Term	Description	Genes, n (%)	Adj.P.value
R-HSA-909733	Interferon alpha/beta signaling	36/72(50)	2.6e-49
WP4197	Immune response to tuberculosis	12/23(52)	1.68587e-17
R-HSA-1236977	Endosomal/Vacuolar pathway	6/11(55)	1.72559e-09
R-HSA-5661231	Metallothioneins bind metals	6/11(55)	1.72559e-09
GO:0070106	interleukin-27-mediated signaling pathway	5/7(71)	6.49069e-09
GO:0070106	interleukin-27-mediated signaling pathway	5/7(71)	6.49069e-09
GO:0002484	antigen processing and presentation of endogenous peptide antigen via MHC class I via ER pathway	5/8(62)	1.71285e-08
GO:0002486	antigen processing and presentation of endogenous peptide antigen via MHC class I via ER pathway, TAP-independent	5/8(62)	1.71285e-08
GO:0032020	ISG15-protein conjugation	3/6(50)	3.90476e-05
GO:0002476	antigen processing and presentation of endogenous peptide antigen via MHC class Ib	3/6(50)	3.90476e-05

## Sheet: F) tan
Term	Description	Genes, n (%)	Adj.P.value
WP623	Oxidative phosphorylation	17/62(27)	1.17578e-18
GO:0042776	proton motive force-driven mitochondrial ATP synthesis	17/64(27)	2.14404e-18
GO:0006120	mitochondrial electron transport, NADH to ubiquinone	12/45(27)	2.17562e-13
R-HSA-167242	Abortive elongation of HIV-1 transcript in the absence of Tat	6/23(26)	2.92919e-07
R-HSA-167242	Abortive elongation of HIV-1 transcript in the absence of Tat	6/23(26)	2.92919e-07
WP4921	Mitochondrial complex III assembly	4/16(25)	3.7455e-05
WP4921	Mitochondrial complex III assembly	4/16(25)	3.7455e-05
GO:1904959	regulation of cytochrome-c oxidase activity	3/7(43)	6.3567e-05
GO:1904959	regulation of cytochrome-c oxidase activity	3/7(43)	6.3567e-05
GO:1904732	regulation of electron transfer activity	3/8(38)	0.000100772

## Sheet: G) salmon
Term	Description	Genes, n (%)	Adj.P.value
GO:0006958	complement activation, classical pathway	7/39(18)	0.0070747
GO:0002455	humoral immune response mediated by circulating immunoglobulin	7/44(16)	0.0070747
GO:0003002	regionalization	19/412(5)	0.0070747
GO:0007389	pattern specification process	19/459(4)	0.0232788
GO:0006956	complement activation	7/57(12)	0.0239883
GO:0050853	B cell receptor signaling pathway	7/58(12)	0.0239883
GO:0009799	specification of symmetry	10/143(7)	0.0292436
GO:0009855	determination of bilateral symmetry	10/143(7)	0.0292436
hsa00533	Glycosaminoglycan biosynthesis - keratan sulfate	4/14(29)	0.0478457

## Sheet: H) cyan
Term	Description	Genes, n (%)	Adj.P.value
GO:0052696	flavonoid glucuronidation	9/9(100)	9.72006e-19
GO:0052696	flavonoid glucuronidation	9/9(100)	9.72006e-19
GO:0052697	xenobiotic glucuronidation	9/11(82)	5.2521e-17
GO:0009812	flavonoid metabolic process	9/17(53)	2.20123e-14
GO:0052695	cellular glucuronidation	9/19(47)	8.21777e-14
GO:0006063	uronic acid metabolic process	9/21(43)	2.56883e-13
GO:0019585	glucuronate metabolic process	9/21(43)	2.56883e-13
R-HSA-156588	Glucuronidation	9/25(36)	1.72333e-12
GO:0051552	flavone metabolic process	5/6(83)	6.05317e-10
WP1604	Codeine and morphine metabolism	6/15(40)	4.68556e-09

## Sheet: I) midnightblue
Term	Description	Genes, n (%)	Adj.P.value
GO:1990542	mitochondrial transmembrane transport	8/87(9)	1.6599e-06
GO:1990542	mitochondrial transmembrane transport	8/87(9)	1.6599e-06
GO:1903311	regulation of mRNA metabolic process	13/305(4)	7.03181e-06
GO:1903311	regulation of mRNA metabolic process	13/305(4)	7.03181e-06
GO:0071806	protein transmembrane transport	6/64(9)	3.05312e-05
R-HSA-9010553	Regulation of expression of SLITs and ROBOs	9/171(5)	3.63845e-05
R-HSA-9010553	Regulation of expression of SLITs and ROBOs	9/171(5)	3.63845e-05
R-HSA-376176	Signaling by ROBO receptors	10/218(5)	4.37025e-05
R-HSA-3108232	SUMO E3 ligases SUMOylate target proteins	9/182(5)	5.90932e-05
R-HSA-3108232	SUMO E3 ligases SUMOylate target proteins	9/182(5)	5.90932e-05

## Sheet: J) lightcyan
Term	Description	Genes, n (%)	Adj.P.value
GO:0002819	regulation of adaptive immune response	12/192(6)	2.29753e-07
GO:0002819	regulation of adaptive immune response	12/192(6)	2.29753e-07
GO:0002822	regulation of adaptive immune response based on somatic recombination of immune receptors built from immunoglobulin superfamily domains	11/177(6)	7.78371e-07
WP4666	Hepatitis B infection	9/154(6)	1.30296e-05
WP4666	Hepatitis B infection	9/154(6)	1.30296e-05
GO:2000401	regulation of lymphocyte migration	6/64(9)	2.65392e-05
WP231	TNF-alpha signaling pathway	7/94(7)	2.56566e-05
R-HSA-6785807	Interleukin-4 and Interleukin-13 signaling	7/108(6)	6.27042e-05
GO:0032660	regulation of interleukin-17 production	5/47(11)	6.89256e-05
GO:0032660	regulation of interleukin-17 production	5/47(11)	6.89256e-05

[truncated: 15 more sheets: K) grey60, L) lightgreen, M) lightyellow, N) blue, O) royalblue, P) darkred, Q) darkgreen, R) darkturquoise, S) brown, T) yellow, U) green, V) red, W) black, X) pink, Y) magenta]
